# Supplementary material for: Tricarbon­yl(η6-flavone)chromium(0)
Source: Acta Crystallogr Sect E Struct Rep Online. 2009 Oct 10;65(Pt 11):m1346. doi: 10.1107/S1600536809040525 (PMC2971426; doi:10.1107/S1600536809040525)
Supplement: Supplementary file 2 [file e-65-m1346-Isup2.hkl]

#
# h,k,l, Fc-squared, Fo-squared, sigma(Fo-squared) and status flag
#
data_I
_shelx_title ' 9m_ivr1_0f in P-1'
_shelx_refln_list_code          4
_shelx_F_calc_maximum      123.78
_exptl_crystal_F_000       364.00
_reflns_d_resolution_high  0.7570
 
loop_
 _symmetry_equiv_pos_as_xyz
 'x, y, z'
 '-x, -y, -z'
 
_cell_length_a     7.2853
_cell_length_b     9.6427
_cell_length_c    11.6466
_cell_angle_alpha  78.545
_cell_angle_beta   79.554
_cell_angle_gamma  70.005
 
_shelx_F_squared_multiplier     1.000
 
loop_
 _refln_index_h
 _refln_index_k
 _refln_index_l
 _refln_F_squared_calc
 _refln_F_squared_meas
 _refln_F_squared_sigma
 _refln_observed_status
   1   0   0     2838.65     2963.28     33.53 o
   2   0   0      246.80      237.57      3.92 o
   3   0   0      629.92      620.65     12.71 o
   4   0   0      132.98      135.94      5.61 o
   5   0   0        2.12       -0.71      1.71 o
   6   0   0      330.44      311.71     10.00 o
   7   0   0       21.04       24.26      3.51 o
   8   0   0      131.59      126.13      7.22 o
  -8   1   0        0.46        0.80      2.15 o
  -7   1   0       33.92       31.47      6.34 o
  -6   1   0      235.45      229.59      8.68 o
  -5   1   0      455.64      450.31      8.42 o
  -4   1   0      210.47      181.80      4.11 o
  -3   1   0      529.35      522.06      8.33 o
  -2   1   0       18.12       14.97      0.75 o
  -1   1   0     1186.76     1280.89     13.41 o
   0   1   0     2709.18     2769.64     26.06 o
   1   1   0     3799.33     3904.47     44.82 o
   2   1   0      628.55      689.39      8.90 o
   3   1   0        8.18        3.65      0.91 o
   4   1   0     1202.27     1088.85    108.79 o
   5   1   0      937.68      474.85     16.42 o
   6   1   0      109.26       79.50     11.22 o
   7   1   0      246.86      237.19      8.95 o
   8   1   0      200.25      196.30      8.77 o
   9   1   0       33.67       22.60      6.18 o
  -8   2   0       12.78       19.91      4.02 o
  -7   2   0      219.37      248.45     13.01 o
  -6   2   0       67.68       66.44      5.00 o
  -5   2   0      439.85      463.34     12.76 o
  -4   2   0      579.02      565.21      9.97 o
  -3   2   0      420.44      421.31      8.71 o
  -2   2   0     1989.89     1992.98     22.67 o
  -1   2   0      784.68      843.97      8.45 o
   0   2   0      449.09      510.43      5.11 o
   1   2   0      589.90      639.18      7.13 o
   2   2   0      186.31      170.60      2.38 o
   3   2   0      312.19      426.30      6.42 o
   4   2   0       18.09        7.67      1.12 o
   5   2   0      389.07      373.96      9.77 o
   6   2   0       96.81      107.51      5.09 o
   7   2   0       26.66       28.33      4.15 o
   8   2   0        1.39        3.52      2.28 o
   9   2   0        1.97        0.16      3.25 o
  -7   3   0      280.90      267.02     11.10 o
  -6   3   0        0.27        0.21      2.03 o
  -5   3   0        2.78        3.67      2.52 o
  -4   3   0        2.36        2.52      1.38 o
  -3   3   0      152.14      169.14      4.36 o
  -2   3   0        9.22        9.19      1.34 o
  -1   3   0      378.23      393.32      4.97 o
   0   3   0     6674.46     6868.15     61.75 o
   1   3   0     1998.73     2042.50     27.34 o
   2   3   0      219.26      191.11      2.65 o
   3   3   0      397.05      396.57      5.42 o
   4   3   0        2.12       13.59      1.33 o
   5   3   0       34.04       32.79      2.24 o
   6   3   0      143.40      129.99      4.63 o
   7   3   0      226.00      197.01      7.57 o
   8   3   0       37.24       51.77      4.49 o
   9   3   0       70.19       86.51      9.43 o
  -7   4   0        0.02       -0.73      2.07 o
  -6   4   0      171.01      159.43     10.81 o
  -5   4   0      581.64      567.01     22.60 o
  -4   4   0      157.64      141.21      6.31 o
  -3   4   0       98.22       92.75      2.75 o
  -2   4   0      121.02      102.18      2.56 o
  -1   4   0     2065.41     2070.34     21.66 o
   0   4   0      397.43      384.07      4.68 o
   1   4   0      345.08      325.18      6.63 o
   2   4   0       19.16       14.96      0.68 o
   3   4   0      296.21      353.81      4.97 o
   4   4   0      169.68      183.29      4.54 o
   5   4   0       37.23       33.48      1.92 o
   6   4   0       88.56      118.62      4.73 o
   7   4   0       41.85       56.20      5.96 o
   8   4   0      170.07      180.18     11.71 o
   9   4   0      214.10      260.36     15.45 o
  -7   5   0       92.92       74.15      6.90 o
  -6   5   0       87.65       75.75      6.59 o
  -5   5   0       12.49        9.86      2.59 o
  -4   5   0      195.98      180.25     12.03 o
  -3   5   0      218.87      225.16      5.81 o
  -2   5   0     1234.33     1214.31     20.05 o
  -1   5   0      561.71      547.64      8.17 o
   0   5   0        1.02        0.89      0.38 o
   1   5   0      153.83      139.48      4.09 o
   2   5   0      291.09      284.85      5.07 o
   3   5   0      322.53      320.12      5.06 o
   4   5   0      310.13      312.35      6.48 o
   5   5   0      306.16      312.30      6.97 o
   6   5   0      275.86      294.55      8.98 o
   7   5   0        1.23       -0.60      1.06 o
   8   5   0        2.78        1.98      1.94 o
   9   5   0        7.75        2.60      3.42 o
  -6   6   0       56.21       69.63     11.95 o
  -5   6   0        1.58       -0.65      1.87 o
  -4   6   0       56.37       53.65      5.29 o
  -3   6   0       35.86       35.78      2.80 o
  -2   6   0        6.74       11.05      1.48 o
  -1   6   0      236.98      229.71      4.44 o
   0   6   0      647.58      664.63      7.83 o
   1   6   0      302.46      244.85      8.29 o
   2   6   0      979.70      968.81     14.70 o
   3   6   0      168.47      172.64      4.24 o
   4   6   0      475.85      473.50      7.35 o
   5   6   0      184.82      186.92      5.12 o
   6   6   0       44.67       45.42      2.80 o
   7   6   0       58.37       49.85      7.32 o
   8   6   0       26.23       20.42      3.54 o
   9   6   0      122.19      149.45     11.22 o
  -5   7   0       17.72       14.44      3.82 o
  -4   7   0       35.43       39.23      4.41 o
  -3   7   0        7.69       10.71      2.30 o
  -2   7   0      220.37      238.76      6.09 o
  -1   7   0      584.83      580.40      8.80 o
   0   7   0       22.53       25.30      1.05 o
   1   7   0      335.25      364.67     22.28 o
   2   7   0       21.98       23.86      1.74 o
   3   7   0      226.88      219.99      4.87 o
   4   7   0      431.92      425.46     11.23 o
   5   7   0      133.90      133.74      4.21 o
   6   7   0      402.10      417.39      9.08 o
   7   7   0      147.06      156.34      6.99 o
   8   7   0       76.32       81.01      5.78 o
   9   7   0      258.43      260.68     16.59 o
  -4   8   0       25.77       40.98      7.81 o
  -3   8   0      126.15      140.08      4.90 o
  -2   8   0      237.13      259.80      6.92 o
  -1   8   0      176.82      151.64      6.11 o
   0   8   0       30.55       25.83      2.73 o
   1   8   0       12.85       11.94      2.11 o
   2   8   0        5.95        5.11      2.13 o
   3   8   0       79.04       80.86      5.11 o
   4   8   0      435.34      447.56     12.21 o
   5   8   0      374.34      381.45     11.07 o
   6   8   0       63.89       72.69      5.61 o
   7   8   0       30.70       20.82      5.20 o
   8   8   0       12.08        4.55      3.74 o
  -4   9   0       24.10       21.30      6.67 o
  -3   9   0       13.60        5.85      3.90 o
  -2   9   0      110.97       98.89      5.52 o
  -1   9   0        2.16        1.69      1.87 o
   0   9   0       45.91       49.80      3.82 o
   1   9   0      147.03      148.55      6.10 o
   2   9   0      251.08      247.31      9.27 o
   3   9   0      125.35      127.52      4.37 o
   4   9   0        4.62        3.66      1.84 o
   5   9   0      436.04      464.45     13.20 o
   6   9   0       70.62       65.70      7.81 o
   7   9   0       77.92       84.40      9.27 o
   8   9   0        0.37        0.00      3.25 o
  -2  10   0        0.17        1.30      3.25 o
  -1  10   0      113.91      107.33     10.73 o
   0  10   0       97.14       77.57      8.62 o
   1  10   0      133.02      132.18      6.67 o
   2  10   0       82.51       75.32      3.94 o
   3  10   0       93.00       95.89      8.03 o
   4  10   0       35.04       35.65      4.01 o
   5  10   0       18.99       21.89      4.72 o
   6  10   0       12.19       12.20      4.72 o
   7  10   0        1.39       -0.98      2.93 o
  -1  11   0       54.53       53.67      9.11 o
   0  11   0      108.34       98.22     10.41 o
   1  11   0        9.95       10.41      4.39 o
   2  11   0       15.28        8.44      2.75 o
   3  11   0        0.04        0.63      1.51 o
   4  11   0       13.89       16.43      3.36 o
   5  11   0      106.47      129.28     11.22 o
   6  11   0       51.35       74.64      9.27 o
   1  12   0       30.85       25.04      6.18 o
   2  12   0       58.65       42.42      5.29 o
   3  12   0       14.21       11.44      3.26 o
   4  12   0        8.61       11.81      3.28 o
   5  12   0       63.38       57.57      8.62 o
  -4 -12   1        8.93       11.35      3.51 o
  -3 -12   1        2.25        0.34      2.36 o
  -2 -12   1        1.39        1.34      2.45 o
  -1 -12   1       28.57       46.18      8.29 o
  -6 -11   1        7.49        6.83      4.23 o
  -5 -11   1        1.00        1.14      3.09 o
  -4 -11   1        7.97        5.29      3.50 o
  -3 -11   1       35.45       32.70      3.04 o
  -2 -11   1       30.70       28.31      4.25 o
  -1 -11   1       15.67       25.69      6.18 o
   0 -11   1       26.58       18.05      5.53 o
   1 -11   1      208.05      215.64     15.61 o
  -7 -10   1        8.61       15.29      5.04 o
  -6 -10   1       38.83       34.31      6.67 o
  -5 -10   1      405.00      379.19     12.52 o
  -4 -10   1      347.57      340.69     11.61 o
  -3 -10   1      252.07      245.97     10.90 o
  -2 -10   1      107.51      100.17      4.48 o
  -1 -10   1       85.99       84.08      6.02 o
   0 -10   1       82.40       65.21      8.13 o
   1 -10   1       55.40       56.92      8.46 o
   2 -10   1       81.13       86.03     10.57 o
  -8  -9   1       28.03       38.38      7.32 o
  -7  -9   1       81.58       71.39      8.46 o
  -6  -9   1       73.23       76.67      5.23 o
  -5  -9   1       11.46        8.78      2.50 o
  -4  -9   1     1036.08     1078.61     25.04 o
  -3  -9   1       15.45       18.48      2.01 o
  -2  -9   1        4.52        3.33      1.30 o
  -1  -9   1        0.37        0.87      1.32 o
   0  -9   1       10.04        4.56      1.83 o
   1  -9   1      149.85      153.37      7.48 o
   2  -9   1       14.72        4.55      3.58 o
   3  -9   1       57.26       55.45      8.62 o
  -8  -8   1       31.31       26.67      6.34 o
  -7  -8   1      239.29      240.03     14.15 o
  -6  -8   1       50.63       56.70      4.41 o
  -5  -8   1       79.80       82.45      8.05 o
  -4  -8   1        2.83        4.59      1.80 o
  -3  -8   1        3.47        2.46      1.01 o
  -2  -8   1       40.42       38.77      2.42 o
  -1  -8   1      137.89      128.93      6.50 o
   0  -8   1       74.04       69.50      4.00 o
   1  -8   1      224.04      221.29     24.07 o
   2  -8   1       54.58       58.83      4.11 o
   3  -8   1       35.66       45.98      3.68 o
   4  -8   1        2.67        3.42      3.90 o
  -8  -7   1       38.49       17.89      5.20 o
  -7  -7   1        0.15        1.00      1.78 o
  -6  -7   1        2.08        2.44      1.71 o
  -5  -7   1        9.37        8.68      2.11 o
  -4  -7   1      179.92      181.25      6.84 o
  -3  -7   1      331.89      345.93      6.48 o
  -2  -7   1      755.00      750.25     12.54 o
  -1  -7   1        9.77        8.01      1.50 o
   0  -7   1       81.50       85.70      2.83 o
   1  -7   1      241.25      240.67      4.72 o
   2  -7   1        0.44        1.30      1.04 o
   3  -7   1        3.23        1.96      1.21 o
   4  -7   1        5.69        5.56      2.36 o
   5  -7   1       42.38       34.79      4.76 o
  -9  -6   1       35.76       60.33      7.97 o
  -8  -6   1       31.67       30.34      4.13 o
  -7  -6   1      202.04      200.41      6.37 o
  -6  -6   1      169.51      167.91      5.38 o
  -5  -6   1      268.45      274.98      6.64 o
  -4  -6   1      782.90      765.08     16.67 o
  -3  -6   1       98.38       95.41      2.86 o
  -2  -6   1        3.83        6.53      1.18 o
  -1  -6   1      820.18      798.64     20.17 o
   0  -6   1        5.97        3.71      1.08 o
   1  -6   1       52.97       47.66      1.87 o
   2  -6   1       21.14       21.34      1.87 o
   3  -6   1      647.21      665.34     15.77 o
   4  -6   1      170.92      181.66      7.99 o
   5  -6   1       68.20       73.01      6.50 o
   6  -6   1       29.97       37.59      5.12 o
  -9  -5   1      196.61      239.22     14.64 o
  -8  -5   1      106.96      121.15      9.43 o
  -7  -5   1      286.26      289.61      7.96 o
  -6  -5   1      234.82      237.94      8.17 o
  -5  -5   1      416.97      414.84      8.65 o
  -4  -5   1       64.97       74.79      3.72 o
  -3  -5   1       60.57       64.73      3.18 o
  -2  -5   1      682.69      681.96      8.96 o
  -1  -5   1      278.24      257.63     10.25 o
   0  -5   1      431.10      416.34      5.18 o
   1  -5   1      622.59      566.07      8.04 o
   2  -5   1      352.97      338.12      7.97 o
   3  -5   1       90.99       82.11      4.53 o
   4  -5   1      207.10      186.35     10.49 o
   5  -5   1       49.17       48.79      4.70 o
   6  -5   1       54.42       54.31      5.58 o
   7  -5   1        1.45       -0.35      2.34 o
  -9  -4   1       27.94       32.52      6.67 o
  -8  -4   1       19.95       34.73      4.01 o
  -7  -4   1       33.79       25.35      3.10 o
  -6  -4   1       99.37       74.20      3.63 o
  -5  -4   1       22.68       26.66      1.78 o
  -4  -4   1      237.58      211.01      5.11 o
  -3  -4   1      322.80      290.60      4.90 o
  -2  -4   1      917.27      918.85     18.87 o
  -1  -4   1     2295.58     2230.65     29.38 o
   0  -4   1      799.09      763.02      8.37 o
   1  -4   1      861.24      864.65      9.89 o
   2  -4   1      210.67      204.64      3.96 o
   3  -4   1      227.97      234.60      5.28 o
   4  -4   1       32.97       31.28      3.33 o
   5  -4   1      254.03      240.20      9.92 o
   6  -4   1       25.07       19.58      4.72 o
   7  -4   1       74.50       57.63      5.81 o
  -9  -3   1        2.70       -2.28      2.28 o
  -8  -3   1        1.19        2.24      1.89 o
  -7  -3   1      211.40      202.82      9.84 o
  -6  -3   1       96.12      104.73      5.12 o
  -5  -3   1      335.28      351.20      8.80 o
  -4  -3   1     1433.47     1473.86     21.93 o
  -3  -3   1       59.88       38.60      1.71 o
  -2  -3   1       26.86       30.40      1.06 o
  -1  -3   1      656.61      682.96     13.94 o
   0  -3   1     1327.51     1419.01     14.51 o
   1  -3   1       15.53       20.37      0.95 o
   2  -3   1      171.78      169.70      3.30 o
   3  -3   1     1113.17     1135.30     14.22 o
   4  -3   1      573.11      561.91     14.01 o
   5  -3   1      136.78      141.78      6.59 o
   6  -3   1      841.88      837.00     20.87 o
   7  -3   1       96.02       99.91     10.57 o
   8  -3   1       27.53       30.81      4.88 o
  -9  -2   1      161.17      187.50     13.82 o
  -8  -2   1      271.80      285.84     10.61 o
  -7  -2   1       10.66       15.81      2.82 o
  -6  -2   1      457.88      458.10     17.73 o
  -4  -2   1       33.14       20.23      3.17 o
  -3  -2   1     1662.51     1892.90     42.58 o
  -2  -2   1        7.93        6.90      0.58 o
  -1  -2   1      907.76      954.42     13.64 o
   0  -2   1     3475.11     3703.17     46.53 o
   1  -2   1      713.31      851.53      8.58 o
   2  -2   1     2449.08     2455.21     32.81 o
   3  -2   1      814.27      848.24     13.15 o
   4  -2   1       74.48       81.50      4.03 o
   5  -2   1      327.98      340.91     10.46 o
   6  -2   1      377.04      384.33     12.19 o
   7  -2   1        4.75        5.89      3.90 o
   8  -2   1        0.31       -1.86      2.36 o
  -9  -1   1      312.30      260.68     16.59 o
  -8  -1   1      284.79      268.50     10.62 o
  -7  -1   1       70.73       59.82      4.75 o
  -6  -1   1      307.28      279.75     11.63 o
  -5  -1   1      140.77      133.84      5.45 o
  -4  -1   1      102.11      108.38      5.04 o
  -3  -1   1      153.76      154.34      3.88 o
  -2  -1   1     1038.18     1132.21     14.12 o
  -1  -1   1      875.44      953.70     11.54 o
   0  -1   1     2847.19     2963.26     30.14 o
   1  -1   1     3318.08     3489.62     34.29 o
   2  -1   1     2206.56     2261.25     19.33 o
   3  -1   1        6.46        2.49      0.78 o
   4  -1   1       67.34       88.19      2.81 o
   5  -1   1      147.98      134.42      4.54 o
   6  -1   1       77.90       65.40      7.72 o
   7  -1   1       94.31       94.30      8.29 o
   8  -1   1       45.38       48.10      5.16 o
  -8   0   1        1.93        1.76      2.06 o
  -7   0   1        2.70        0.56      1.63 o
  -6   0   1       20.66       21.94      3.10 o
  -5   0   1      328.65      308.66      9.31 o
  -4   0   1     1380.87     1245.18     24.08 o
  -3   0   1     1470.64     1380.12     25.17 o
  -2   0   1     1416.66     1485.33     18.22 o
  -1   0   1     6526.25     6720.84     76.27 o
   0   0   1      224.61      230.12      3.31 o
   1   0   1      910.74      948.34     15.10 o
   2   0   1       81.30       87.86      1.40 o
   3   0   1       64.83       86.47      1.98 o
   4   0   1      469.85      505.96      7.31 o
   5   0   1        9.56        9.72      0.77 o
   6   0   1       66.17       63.64      3.01 o
   8   0   1      121.31      122.18      7.13 o
   9   0   1       10.89        4.72      3.90 o
  -8   1   1       74.94       83.03      6.55 o
  -7   1   1       41.92       48.29      5.37 o
  -6   1   1       65.62       54.46      4.55 o
  -5   1   1       52.89       64.03      4.15 o
  -4   1   1       74.25       78.01      2.19 o
  -3   1   1       11.24        9.91      1.55 o
  -2   1   1       37.30       33.55      4.63 o
  -1   1   1      369.70      410.06      6.99 o
   0   1   1        8.49       15.78      0.63 o
   1   1   1     7494.53     7563.25     96.28 o
   2   1   1     7713.91     7963.52     80.25 o
   3   1   1     4069.13     4264.05     49.25 o
   4   1   1       32.04       11.96      4.96 o
   5   1   1     1058.17     1073.28     21.50 o
   6   1   1      261.16      244.68     10.16 o
   7   1   1        0.53       -1.25      1.25 o
   8   1   1       72.23       77.10      5.59 o
   9   1   1        2.69       -0.33      2.93 o
  -8   2   1      120.30      132.27      8.46 o
  -7   2   1      177.05      201.49     13.90 o
  -6   2   1      103.99      113.66      6.38 o
  -5   2   1      470.71      442.08     12.53 o
  -4   2   1       31.39       29.60      2.49 o
  -3   2   1      215.48      246.13      5.09 o
  -2   2   1      209.91      229.32      4.49 o
  -1   2   1      124.41      152.84      2.32 o
   0   2   1     1480.68     1560.91     15.87 o
   1   2   1     3561.92     3782.33     31.95 o
   2   2   1       83.85       88.39      1.71 o
   3   2   1       45.06       38.02      1.37 o
   4   2   1       97.14      106.90      3.04 o
   5   2   1       50.04       43.81      2.55 o
   6   2   1       15.42       12.45      2.07 o
   7   2   1      175.94      155.96      6.71 o
   8   2   1      338.37      331.20     11.18 o
   9   2   1      175.92      177.75     13.17 o
  -7   3   1       35.54       27.62      4.31 o
  -6   3   1       17.67       13.87      3.25 o
  -5   3   1      134.33      145.30     13.01 o
  -4   3   1      494.45      528.66     13.66 o
  -3   3   1     1114.90     1199.37     18.09 o
  -2   3   1     2955.35     3044.51     34.25 o
  -1   3   1      540.68      538.33      7.71 o
   0   3   1     1059.78     1082.77     10.48 o
   1   3   1     4797.73     4982.90     56.22 o
   2   3   1      152.17      161.41      2.45 o
   3   3   1      353.87      391.57      5.17 o
   4   3   1      120.67      151.07      3.27 o
   5   3   1       11.68       11.57      1.46 o
   6   3   1       58.26       62.63      3.16 o
   7   3   1        2.79        2.41      1.60 o
   8   3   1      355.67      361.83     17.40 o
   9   3   1       82.62       90.42      9.59 o
  -7   4   1       54.92       56.22      5.91 o
  -6   4   1      197.92      183.49     10.65 o
  -5   4   1       34.24       34.38      4.02 o
  -4   4   1      224.84      203.21      7.81 o
  -3   4   1      102.71       96.39      6.10 o
  -2   4   1     1824.16     1926.51     27.03 o
  -1   4   1      122.17      112.39      2.28 o
   0   4   1        0.67        0.04      0.28 o
   1   4   1      141.01      162.64      3.44 o
   2   4   1     2737.92     2858.91     29.64 o
   3   4   1     1511.55     1513.66     18.31 o
   4   4   1      109.88       91.49      2.49 o
   5   4   1      730.60      724.97     10.68 o
   6   4   1      419.56      434.41      9.22 o
   7   4   1       66.18       63.56      3.53 o
   8   4   1       36.09       41.96      6.18 o
   9   4   1        0.67        2.76      3.58 o
  -6   5   1       37.14       41.79      5.02 o
  -5   5   1       19.08       20.64      3.43 o
  -4   5   1       34.87       39.28      4.01 o
  -3   5   1       34.50       37.53      1.79 o
  -2   5   1      213.27      206.77      5.46 o
  -1   5   1      218.99      259.31      4.58 o
   0   5   1      532.88      522.49      7.14 o
   1   5   1     5046.58     5310.01     83.56 o
   2   5   1       40.90       27.71      1.43 o
   3   5   1      118.95      104.68      2.14 o
   4   5   1      263.96      241.14      4.52 o
   5   5   1      172.62      161.52      4.51 o
   6   5   1       47.27       50.28      4.96 o
   7   5   1       56.27       53.85      5.94 o
   8   5   1       22.68       26.76      3.89 o
   9   5   1       87.65      104.57      9.92 o
  -6   6   1        0.02       -2.15      2.24 o
  -5   6   1      121.80      101.27      8.13 o
  -4   6   1      106.74       92.76      5.86 o
  -3   6   1      114.13      114.50      3.65 o
  -2   6   1      387.77      380.01      9.74 o
  -1   6   1      365.35      373.49      6.19 o
   0   6   1      998.27     1037.98     12.98 o
   1   6   1     3903.81     3996.40     64.41 o
   2   6   1      609.55      652.68     10.70 o
   3   6   1       16.30       18.09      0.91 o
   4   6   1        0.70        1.31      0.59 o
   5   6   1       12.39       12.84      1.48 o
   6   6   1       36.71       38.90      5.51 o
   7   6   1        3.34        3.87      1.89 o
   8   6   1      152.47      170.61      8.17 o
   9   6   1      157.35      184.58     12.36 o
  -5   7   1       15.07       19.49     11.38 o
  -4   7   1      113.56      117.61      6.83 o
  -3   7   1      117.55      132.68      4.26 o
  -2   7   1      131.04      146.41      4.59 o
  -1   7   1       38.09       42.38      3.01 o
   0   7   1       20.12       24.14      1.28 o
   1   7   1      126.78      119.80      4.53 o
   2   7   1        9.63        3.51      0.98 o
   3   7   1      126.81      118.36      3.41 o
   4   7   1       52.17       51.91      2.13 o
   5   7   1     1037.57     1059.05     17.04 o
   6   7   1      204.38      203.28      6.02 o
   7   7   1      157.91      167.50     12.68 o
   8   7   1        7.47        8.63      3.33 o
   9   7   1       31.66       39.52      7.64 o
  -4   8   1       51.77       49.61      5.19 o
  -3   8   1       81.30       62.48      5.04 o
  -2   8   1      145.72      146.57      4.85 o
  -1   8   1      125.68      132.08      5.65 o
   0   8   1       18.44       24.10      2.58 o
   1   8   1      282.17      267.72     11.79 o
   2   8   1      220.47      221.18      5.77 o
   3   8   1        0.62        0.29      0.81 o
   4   8   1       21.07       20.68      1.80 o
   5   8   1      393.61      390.60     10.94 o
   6   8   1      137.09      135.95     10.08 o
   7   8   1       33.27       43.58      6.83 o
   8   8   1        5.09        6.67      3.74 o
  -4   9   1       49.34       60.01      9.76 o
  -3   9   1        0.09        2.60      3.90 o
  -2   9   1        0.32       -1.35      1.95 o
  -1   9   1        4.56        4.07      1.94 o
   0   9   1      352.21      370.90     10.55 o
   1   9   1      245.89      243.62     19.51 o
   2   9   1      208.94      186.91      6.38 o
   3   9   1       93.92       96.55      3.81 o
   4   9   1        0.75        0.69      1.01 o
   5   9   1       69.00       70.68      5.77 o
   6   9   1       23.46       25.37      5.37 o
   7   9   1       40.49       42.44      7.16 o
   8   9   1       15.04       24.39      6.02 o
  -3  10   1       62.21       61.15      9.76 o
  -2  10   1       30.34       23.74      6.67 o
  -1  10   1       13.50        9.59      4.39 o
   0  10   1       30.26       37.73      6.67 o
   1  10   1       23.27       20.27      2.85 o
   2  10   1        3.59        5.62      1.55 o
   3  10   1       12.23       12.53      1.93 o
   4  10   1      102.51       96.18      4.11 o
   5  10   1      167.14      163.11     11.55 o
   6  10   1       66.75       73.34      8.78 o
   7  10   1      188.46      194.50     13.66 o
  -1  11   1      155.02      130.10     12.20 o
   0  11   1       94.19       83.26      9.59 o
   1  11   1       94.75       94.97      9.59 o
   2  11   1      256.05      216.43     13.90 o
   3  11   1       25.27       23.18      2.82 o
   4  11   1       58.10       57.73      3.59 o
   5  11   1       15.59       20.00      5.53 o
   6  11   1       55.41       51.23      8.13 o
   7  11   1       59.01       67.81      9.43 o
   1  12   1       79.81       66.67      8.94 o
   2  12   1       61.63       65.98      6.03 o
   3  12   1       97.67      101.58     10.00 o
   4  12   1        1.45        2.28      3.58 o
   5  12   1        0.87        0.65      3.58 o
  -3 -12   2       16.60       16.35      3.90 o
  -2 -12   2       13.35       19.44      6.67 o
  -6 -11   2        0.37       -0.81      3.42 o
  -5 -11   2        0.18        0.41      2.36 o
  -4 -11   2      132.61      115.69      7.17 o
  -3 -11   2       20.49       15.59      3.37 o
  -2 -11   2       41.25       41.73      5.00 o
  -1 -11   2       21.47       19.51      5.69 o
   0 -11   2        3.99        4.88      4.39 o
   1 -11   2        4.89        5.53      4.55 o
  -7 -10   2      143.53      146.85     12.20 o
  -6 -10   2       73.50       68.95      8.46 o
  -5 -10   2       51.06       48.59      4.88 o
  -4 -10   2        8.46        1.67      2.11 o
  -3 -10   2       23.95       24.13      2.47 o
  -2 -10   2       79.30       90.67      4.34 o
  -1 -10   2        3.46        2.11      2.76 o
   0 -10   2       11.36        3.58      3.42 o
   1 -10   2        2.19        6.67      4.07 o
   2 -10   2       35.91       42.12      8.29 o
  -7  -9   2       32.53       27.97      6.18 o
  -6  -9   2       10.62       17.15      5.53 o
  -5  -9   2      189.94      185.58      8.16 o
  -4  -9   2      411.20      400.35     12.42 o
  -3  -9   2      470.72      452.14      9.49 o
  -2  -9   2      331.34      314.70     13.15 o
  -1  -9   2       24.30       27.40      2.95 o
   0  -9   2      230.16      225.83     14.88 o
   1  -9   2       51.57       54.97      7.64 o
   2  -9   2      170.47      174.33     13.01 o
   3  -9   2      208.53      192.38     14.96 o
  -8  -8   2       12.85       19.03      5.53 o
  -7  -8   2        7.79        5.69      3.58 o
  -6  -8   2        1.27       -0.08      1.61 o
  -5  -8   2       51.82       57.34      9.84 o
  -4  -8   2        2.41        1.34      1.55 o
  -3  -8   2      381.68      397.15      8.03 o
  -2  -8   2      331.56      322.39      7.37 o
  -1  -8   2      417.02      421.80     10.81 o
   0  -8   2        1.63        0.16      1.26 o
   1  -8   2       37.66       36.61      3.31 o
   2  -8   2       15.86       22.36      2.98 o
   3  -8   2       22.50       18.72      2.88 o
   4  -8   2       32.10       31.06      6.99 o
  -8  -7   2       22.69       40.00      6.99 o
  -7  -7   2      228.84      228.36     15.61 o
  -6  -7   2      376.75      368.92     17.56 o
  -5  -7   2      345.38      323.01     11.38 o
  -4  -7   2      243.75      236.94      8.16 o
  -3  -7   2      253.89      263.43      5.25 o
  -2  -7   2      219.03      202.35      5.07 o
  -1  -7   2      196.21      182.49      5.92 o
   0  -7   2      154.48      157.02      4.16 o
   1  -7   2       40.43       30.89      1.67 o
   2  -7   2        0.90        3.04      1.24 o
   3  -7   2      112.73      112.93      4.41 o
   4  -7   2      117.56      129.57      7.07 o
   5  -7   2      100.89      102.66     10.49 o
  -8  -6   2       63.33       71.23      5.69 o
  -7  -6   2      264.92      265.65      7.79 o
  -6  -6   2      694.70      684.77     16.79 o
  -5  -6   2      189.42      189.65      7.13 o
  -4  -6   2       11.62        9.58      1.94 o
  -3  -6   2        2.22        3.36      0.73 o
  -2  -6   2      236.42      235.11      3.37 o
  -1  -6   2      362.19      359.92      6.34 o
   0  -6   2        5.39        3.82      0.68 o
   1  -6   2      147.17      138.83      3.22 o
   2  -6   2      941.08      955.56     15.73 o
   3  -6   2      340.90      348.81      7.88 o
   4  -6   2      264.69      250.38      9.56 o
   5  -6   2       12.09        6.38      3.90 o
   6  -6   2       64.41       54.44      7.16 o
  -9  -5   2       73.57       72.20      8.94 o
  -8  -5   2       58.22       70.74      7.81 o
  -7  -5   2        5.75        0.99      1.35 o
  -6  -5   2       76.56       79.83      4.79 o
  -5  -5   2       46.39       43.41      2.71 o
  -4  -5   2      130.98      145.50      9.03 o
  -3  -5   2      218.25      239.19      7.97 o
  -2  -5   2     1476.98     1500.14     18.81 o
  -1  -5   2      788.01      758.48     11.21 o
   0  -5   2       25.17       35.60      1.38 o
   1  -5   2      502.66      461.15      6.93 o
   2  -5   2      406.09      378.89      7.70 o
   3  -5   2      276.92      293.32      6.69 o
   4  -5   2       11.81       10.26      1.24 o
   5  -5   2       41.95       43.53      4.72 o
   6  -5   2      367.89      327.51     12.40 o
  -9  -4   2       15.62       17.56      5.69 o
  -8  -4   2        8.55       10.41      2.70 o
  -7  -4   2        0.24        2.56      1.66 o
  -6  -4   2      775.03      751.86     19.84 o
  -5  -4   2      299.91      320.92      7.47 o
  -4  -4   2      876.97      886.01     14.56 o
  -3  -4   2     3071.53     3302.34     55.62 o
  -2  -4   2      244.52      234.17      5.18 o
  -1  -4   2      146.32      149.89      3.04 o
   0  -4   2      392.78      408.72      5.88 o
   1  -4   2       37.91       49.32      2.32 o
   2  -4   2        0.28       -0.16      0.56 o
   3  -4   2       87.92       77.42      4.22 o
   4  -4   2      136.49      115.56      5.74 o
   5  -4   2       71.73       72.59      5.22 o
   6  -4   2      156.44      160.46      8.03 o
   7  -4   2       67.78       59.32      5.91 o
  -9  -3   2       73.21       87.17      9.92 o
  -8  -3   2       28.20       34.55      4.20 o
  -7  -3   2       23.06       31.55      5.20 o
  -6  -3   2      463.68      289.14     13.17 o
  -5  -3   2      105.29      103.67      3.97 o
  -4  -3   2       72.27       70.78      2.90 o
  -3  -3   2     1332.91     1405.79     52.22 o
  -2  -3   2       37.88       32.96      2.93 o
  -1  -3   2      381.67      340.08      7.89 o
   0  -3   2      154.81      197.57      3.26 o
   1  -3   2      408.83      377.25      5.04 o
   2  -3   2     2150.57     2135.80     24.78 o
   3  -3   2      324.01      314.08      6.30 o
   4  -3   2      590.34      577.49     29.43 o
   5  -3   2       53.62       54.45      4.31 o
   6  -3   2      131.09      100.07     14.55 o
   7  -3   2        0.75        0.55      2.06 o
  -9  -2   2      117.61       91.88     10.41 o
  -8  -2   2      165.45      151.76      7.80 o
  -7  -2   2      181.81      174.07      7.63 o
  -6  -2   2      159.48      151.22      7.64 o
  -5  -2   2        9.76        6.13      1.79 o
  -4  -2   2        9.10       14.75      1.56 o
  -3  -2   2      187.41      194.04      4.59 o
  -2  -2   2      438.52      438.22      7.40 o
  -1  -2   2     1041.18     1078.68     15.68 o
   0  -2   2    15320.85    15719.30    156.81 o
   1  -2   2     1192.55     1207.51     12.79 o
   2  -2   2     1502.58     1525.76     17.93 o
   3  -2   2      205.71      196.05      2.98 o
   4  -2   2        0.18        1.87      1.15 o
   5  -2   2        0.00       -0.32      1.20 o
   6  -2   2      677.16      675.73     17.42 o
   7  -2   2      235.65      220.81     13.17 o
   8  -2   2       42.12       45.18      5.27 o
  -8  -1   2       18.69       15.84      3.44 o
  -7  -1   2        2.99        2.61      1.76 o
  -6  -1   2      137.42      137.62     11.38 o
  -5  -1   2       97.97       99.42      5.04 o
  -4  -1   2     1008.13      977.38     19.71 o
  -3  -1   2     2195.97     2153.49     37.46 o
  -2  -1   2     1864.80     1805.82     19.42 o
  -1  -1   2      489.75      505.49      6.66 o
   0  -1   2     1850.42     1977.35     23.23 o
   1  -1   2     5661.26     6131.44     55.17 o
   2  -1   2      386.42      452.43      5.54 o
   3  -1   2       86.46       89.89      2.64 o
   4  -1   2      248.07      244.03      5.30 o
   5  -1   2      114.77      124.45      5.52 o
   6  -1   2      154.50      169.43      7.64 o
   7  -1   2      432.80      454.59     13.78 o
   8  -1   2      122.39      128.96     11.55 o
  -8   0   2      231.68      227.40     10.18 o
  -7   0   2       89.57       78.55      5.62 o
  -6   0   2      245.46      241.36      8.91 o
  -5   0   2      356.11      319.05     13.09 o
  -4   0   2      815.24      776.44     26.91 o
  -3   0   2      754.55      753.29     15.51 o
  -2   0   2      231.98      272.27      6.67 o
  -1   0   2      509.32      553.95      8.69 o
   0   0   2       24.96       22.54      1.67 o
   1   0   2      352.69      375.78      5.13 o
   2   0   2     2500.04     2593.14     21.91 o
   3   0   2     5199.08     5340.52     60.20 o
   4   0   2     2756.43     2735.45     36.68 o
   5   0   2      346.07      334.94      6.68 o
   6   0   2       56.88       48.98      4.47 o
   7   0   2      174.34      169.90      7.57 o
   8   0   2       40.95       28.09      9.51 o
   9   0   2        2.84        1.79      3.74 o
  -8   1   2      163.26      188.56      9.47 o
  -7   1   2      118.62      131.13      9.11 o
  -6   1   2       20.89       26.75      3.45 o
  -5   1   2      181.32      209.86      7.87 o
  -4   1   2       54.18       50.21      3.82 o
  -3   1   2      980.59     1008.44     19.93 o
  -2   1   2     1072.63     1056.08     19.76 o
  -1   1   2     1426.10     1482.81     20.67 o
   0   1   2     3590.57     3747.23     48.74 o
   1   1   2     2539.56     2649.46     18.52 o
   2   1   2     1727.32     1794.64     15.50 o
   3   1   2     1874.65     1852.73     17.45 o
   4   1   2     1346.00     1434.86     17.43 o
   5   1   2        6.19        3.35      0.56 o
   6   1   2        8.52        8.01      0.83 o
   7   1   2        6.49        4.21      1.83 o
   8   1   2      191.84      183.60     10.16 o
   9   1   2       46.29       47.97      7.97 o
  -8   2   2       58.74       59.77     11.46 o
  -7   2   2       15.92       18.40      3.62 o
  -6   2   2      306.53      304.48     10.92 o
  -5   2   2      313.74      292.47      6.65 o
  -4   2   2      102.72      119.82      3.51 o
  -3   2   2      960.69      999.19     18.52 o
  -2   2   2      874.74      865.04     16.65 o
  -1   2   2      122.72      149.35      2.24 o
   0   2   2     2977.51     3087.94     34.38 o
   1   2   2      269.51      278.76      2.84 o
   2   2   2       58.98       59.76      1.05 o
   3   2   2       56.18       76.54      2.07 o
   4   2   2      608.79      616.88      8.85 o
   5   2   2      707.81      710.60     12.47 o
   6   2   2       60.13       51.70      3.48 o
   7   2   2      364.19      334.79     10.18 o
   8   2   2      129.59      119.85      9.92 o
   9   2   2       33.35       39.03      7.32 o
  -7   3   2       68.86       75.39      6.32 o
  -6   3   2       68.01       82.40      5.98 o
  -5   3   2      699.34      697.53     17.69 o
  -4   3   2      278.23      282.05      9.24 o
  -3   3   2      553.08      545.15      9.86 o
  -2   3   2        5.62       18.31      1.36 o
  -1   3   2      181.32      189.67      2.96 o
   0   3   2       11.35        9.55      0.88 o
   1   3   2      394.14      389.10      4.55 o
   2   3   2      102.84      122.28      1.53 o
   3   3   2      866.45      843.99     10.79 o
   4   3   2      704.95      659.49      9.82 o
   5   3   2      252.41      246.96      6.48 o
   6   3   2      170.34      180.31      5.26 o
   7   3   2      298.31      279.53      8.78 o
   8   3   2       39.48       41.79      6.50 o
   9   3   2        0.13       -0.65      2.60 o
  -7   4   2       74.92       61.61      7.32 o
  -6   4   2       43.13       30.40      4.25 o
  -5   4   2      109.45       97.04      8.21 o
  -4   4   2      436.14      389.65     11.64 o
  -3   4   2       44.27       43.60      3.49 o
  -2   4   2      347.21      395.51      6.03 o
  -1   4   2      217.16      234.38      4.06 o
   0   4   2     1678.28     1693.05     19.57 o
   1   4   2     2424.03     2579.77     26.04 o
   2   4   2      277.54      248.69      3.11 o
   3   4   2     1463.32     1407.23     15.36 o
   4   4   2      219.65      208.37      3.77 o
   5   4   2       16.93       10.65      1.03 o
   6   4   2      176.69      158.45      4.77 o
   7   4   2       87.61       68.11      4.93 o
   8   4   2       16.53       18.86      4.88 o
   9   4   2        4.03        1.30      3.25 o
  -6   5   2        0.55        2.11      2.36 o
  -5   5   2        0.04       -0.32      1.55 o
  -4   5   2       96.98       99.29      8.05 o
  -3   5   2      166.90      164.51      6.74 o
  -2   5   2       47.57       29.65      1.76 o
  -1   5   2      232.60      228.65      4.22 o
   0   5   2      861.65      865.80     11.03 o
   1   5   2      560.65      502.93      5.84 o
   2   5   2     2041.01     2224.08     23.26 o
   3   5   2       59.53       49.51      0.98 o
   4   5   2        5.08        6.10      0.77 o
   5   5   2      891.56      910.27     17.79 o
   6   5   2        6.60        2.58      0.98 o
   7   5   2       56.92       61.38      6.02 o
   8   5   2      118.67      142.65      7.38 o
   9   5   2       49.88       40.66      6.83 o
  -6   6   2       16.42       13.58      3.74 o
  -5   6   2       25.96       27.21      4.19 o
  -4   6   2      191.13      193.31      8.43 o
  -3   6   2      152.91      149.30      6.75 o
  -2   6   2      143.25      152.74      5.84 o
  -1   6   2      126.79      117.45      4.51 o
   0   6   2       13.12       10.38      1.03 o
   1   6   2       80.85       78.04      1.55 o
   2   6   2      113.18      122.08      3.42 o
   3   6   2      163.39      147.95      2.49 o
   4   6   2       69.84       75.62      2.03 o
   5   6   2        5.95        5.02      1.04 o
   6   6   2      875.09      884.81     14.95 o
   7   6   2      109.92      108.36     12.36 o
   8   6   2       35.17       32.09      4.17 o
   9   6   2       26.55       24.77      4.17 o
  -5   7   2        1.78        7.38      2.87 o
  -4   7   2        1.10        1.86      2.03 o
  -3   7   2       13.68       17.02      3.12 o
  -2   7   2       81.70       73.96      4.40 o
  -1   7   2       53.69       58.20      3.45 o
   0   7   2      139.70      138.37      3.14 o
   1   7   2      479.26      478.38      6.53 o
   2   7   2      755.08      802.27     13.25 o
   3   7   2      799.76      803.36     12.95 o
   4   7   2      459.01      474.08      6.96 o
   5   7   2       33.95       30.31      2.01 o
   6   7   2       81.12       77.74      4.45 o
   7   7   2        2.85        2.01      3.33 o
   8   7   2        0.01       -1.94      1.95 o
   9   7   2       20.12        4.16     10.90 o
  -4   8   2       63.49       61.82      5.74 o
  -3   8   2       11.82       17.35      3.25 o
  -2   8   2       95.05      101.77     10.16 o
  -1   8   2      205.28      216.86      7.34 o
   0   8   2       32.27       44.15      2.33 o
   1   8   2      115.59      112.47      9.35 o
   2   8   2      440.05      451.82     10.63 o
   3   8   2        3.72        1.72      0.94 o
   4   8   2       70.65       68.32      3.10 o
   5   8   2      108.05      106.94      4.87 o
   6   8   2       85.84       93.34      8.62 o
   7   8   2       96.89       95.46      9.27 o
   8   8   2      152.40      178.72     13.01 o
   9   8   2       60.39       40.33      8.29 o
  -4   9   2       34.32       38.70      8.46 o
  -3   9   2      140.19      151.08     12.85 o
  -2   9   2      178.84      184.45      7.12 o
  -1   9   2      989.15      971.03     46.67 o
   0   9   2        1.83        0.20      1.32 o
   1   9   2      163.44      163.93      6.29 o
   2   9   2       69.71       73.99      3.53 o
   3   9   2       40.54       36.50      3.77 o
   4   9   2       62.38       59.56      2.93 o
   5   9   2        8.94        2.28      2.44 o
   6   9   2       42.75       38.70      6.50 o
   7   9   2       32.25       40.33      6.99 o
   8   9   2        9.06        9.92      4.72 o
  -3  10   2        0.19        1.30      3.74 o
  -2  10   2        9.62       15.77      5.69 o
  -1  10   2       28.03       20.33      5.69 o
   0  10   2      124.98       96.43      9.27 o
   1  10   2      127.63      124.53      5.82 o
   2  10   2      178.99      171.46      5.77 o
   3  10   2      239.98      252.96      6.94 o
   4  10   2      184.92      186.59      5.67 o
   5  10   2       32.25       34.80      6.50 o
   6  10   2      116.29      136.28     11.22 o
   7  10   2       65.96       62.77      8.78 o
   8  10   2        2.52       -0.16      3.42 o
  -1  11   2       79.26       67.98      9.43 o
   0  11   2        0.22       -0.81      2.93 o
   1  11   2       20.75       33.01      6.50 o
   2  11   2       23.21       18.50      3.62 o
   3  11   2       34.14       37.94      4.80 o
   4  11   2        0.09       -0.05      1.87 o
   5  11   2        6.11        7.16      4.07 o
   6  11   2        2.33        4.55      3.42 o
   7  11   2        2.62        6.02      4.07 o
   1  12   2       20.74       25.53      6.34 o
   2  12   2        3.54        6.50      2.64 o
   3  12   2       70.05       59.66      5.67 o
   4  12   2        0.03       -0.65      3.09 o
   5  12   2        3.16        2.93      3.74 o
   6  12   2       62.86       79.36     10.25 o
  -5 -11   3      194.20      178.24      9.08 o
  -4 -11   3       88.27       85.24      8.54 o
  -3 -11   3       35.32       26.54      7.72 o
  -2 -11   3       32.33       26.30      4.20 o
  -1 -11   3        0.18        1.63      3.58 o
   0 -11   3       12.40       14.80      5.53 o
  -6 -10   3      106.32      104.62      6.90 o
  -5 -10   3        7.30        8.07      3.58 o
  -4 -10   3       52.81       64.25      9.35 o
  -3 -10   3      186.75      167.45      9.51 o
  -2 -10   3       21.75       19.05      2.46 o
  -1 -10   3      137.23      140.34     11.38 o
   0 -10   3       53.81       61.15      8.62 o
   1 -10   3       67.41       76.27      9.76 o
   2 -10   3       97.75       97.25     11.22 o
  -7  -9   3       11.24        2.93      3.90 o
  -6  -9   3       19.77       19.08      3.49 o
  -5  -9   3      153.82      152.00      7.53 o
  -4  -9   3       56.03       64.74      5.06 o
  -3  -9   3      137.89      132.11      8.05 o
  -2  -9   3      143.20      145.29      5.08 o
  -1  -9   3      272.05      282.90      9.05 o
   0  -9   3      179.88      193.13      9.19 o
   1  -9   3       24.07       22.77      5.53 o
   2  -9   3       25.96       35.78      7.48 o
   3  -9   3       33.64       23.74      6.67 o
  -8  -8   3        8.78       15.45      5.37 o
  -7  -8   3       21.83       29.69      4.07 o
  -6  -8   3      115.55      136.57      8.62 o
  -5  -8   3       68.92       69.95      5.00 o
  -4  -8   3      120.60      130.70      6.43 o
  -3  -8   3       33.17       32.42      5.12 o
  -2  -8   3       81.63       76.07      4.11 o
  -1  -8   3       50.04       41.60      3.25 o
   0  -8   3        5.40        7.25      1.87 o
   1  -8   3       45.19       48.34      3.79 o
   2  -8   3      205.96      199.04      7.76 o
   3  -8   3        0.49        0.10      1.59 o
   4  -8   3       56.39       60.01      9.27 o
  -8  -7   3        7.45        2.28      3.74 o
  -7  -7   3      148.28      156.12     12.36 o
  -6  -7   3      191.74      209.81      9.76 o
  -5  -7   3       84.89       86.26      5.17 o
  -4  -7   3      230.38      226.55      9.27 o
  -3  -7   3        1.04       -0.01      0.77 o
  -2  -7   3        0.99        0.67      0.56 o
  -1  -7   3       34.83       31.86      2.72 o
   0  -7   3       78.09       78.78      2.97 o
   1  -7   3      148.48      159.13      4.76 o
   2  -7   3       84.62       94.20      5.32 o
   3  -7   3      394.17      402.21      9.19 o
   4  -7   3       10.97       17.15      3.34 o
   5  -7   3        3.11        1.52      2.76 o
  -7  -6   3       99.98      101.18      6.13 o
  -6  -6   3      109.10       94.42      5.46 o
  -5  -6   3       88.95       89.17      4.96 o
  -4  -6   3      109.56      109.19      5.17 o
  -3  -6   3      355.39      383.21      8.05 o
  -2  -6   3      593.12      575.47      7.19 o
  -1  -6   3      266.44      270.04      5.38 o
   0  -6   3      511.67      512.03      9.11 o
   1  -6   3      226.80      213.19      4.21 o
   2  -6   3      178.68      185.67      5.24 o
   3  -6   3      484.50      472.44      9.83 o
   4  -6   3       63.68       58.11      3.12 o
   5  -6   3        5.03        1.06      1.95 o
   6  -6   3      120.25      122.04      8.08 o
  -8  -5   3       35.61       43.75      6.50 o
  -7  -5   3        1.22        0.56      1.83 o
  -6  -5   3      310.91      303.94      9.95 o
  -5  -5   3      384.83      370.89     25.94 o
  -4  -5   3      414.66      394.21     10.55 o
  -2  -5   3      169.82      154.74      3.79 o
  -1  -5   3      153.05      143.38      3.43 o
   0  -5   3        8.57        8.31      0.91 o
   1  -5   3       85.47       86.38      3.40 o
   2  -5   3       25.47       23.52      1.90 o
   3  -5   3       41.51       38.27      2.43 o
   4  -5   3      144.78      155.20      7.56 o
   5  -5   3      236.67      251.76      9.99 o
   6  -5   3        0.53        0.33      2.07 o
  -8  -4   3        2.12        1.37      2.11 o
  -7  -4   3      392.87      404.98     12.53 o
  -6  -4   3      138.13      167.34      8.93 o
  -5  -4   3      221.17      216.91      6.16 o
  -4  -4   3      550.21      598.28     20.33 o
  -3  -4   3      201.47      260.22      7.36 o
  -2  -4   3       15.65       15.80      1.10 o
  -1  -4   3       25.27       31.67      2.02 o
   0  -4   3        4.46       10.94      0.89 o
   1  -4   3     1722.24     1742.34     20.64 o
   2  -4   3       70.87       64.40      3.05 o
   3  -4   3      575.72      545.16     10.02 o
   4  -4   3      750.02      734.10     21.93 o
   5  -4   3       26.35       26.91      3.62 o
   6  -4   3       33.05       38.47      4.54 o
   7  -4   3        0.67       -0.82      2.12 o
  -8  -3   3       40.78       42.53      4.77 o
  -7  -3   3       62.47       76.41      5.35 o
  -6  -3   3        2.15        2.49      1.55 o
  -5  -3   3        2.06        1.90      1.06 o
  -4  -3   3      135.86      127.98      7.64 o
  -3  -3   3      269.42      255.79      5.90 o
  -2  -3   3     4276.15     4398.51     58.20 o
  -1  -3   3     2633.15     2652.07     35.87 o
   0  -3   3      900.32      933.79     11.73 o
   1  -3   3       11.87        5.82      1.02 o
   2  -3   3     1141.60     1185.87     14.82 o
   3  -3   3      622.21      624.01     11.97 o
   4  -3   3      282.25      290.39      4.57 o
   5  -3   3       20.54       23.34      7.64 o
   6  -3   3      357.71      341.51     26.26 o
   7  -3   3      133.77      123.06      7.47 o
  -8  -2   3       22.38       17.52      3.43 o
  -7  -2   3        0.14       -0.34      1.63 o
  -6  -2   3      300.26      312.62     10.12 o
  -5  -2   3      444.98      442.86     11.78 o
  -4  -2   3      276.27      291.85      6.71 o
  -3  -2   3      149.87      137.75      4.68 o
  -2  -2   3      282.25      262.00      6.90 o
  -1  -2   3     1291.36     1305.63     18.38 o
   0  -2   3     3628.80     3883.37     47.63 o
   1  -2   3        0.45        3.15      0.85 o
   2  -2   3       58.83       67.95      1.93 o
   3  -2   3      507.89      536.45      9.38 o
   4  -2   3      257.27      244.15      7.89 o
   5  -2   3      322.97      324.17     10.12 o
   6  -2   3      318.85      315.94     17.97 o
   7  -2   3      176.21      196.17      8.91 o
   8  -2   3       13.56       10.85      3.28 o
  -8  -1   3       82.96       82.38      6.38 o
  -7  -1   3      197.01      189.93      8.45 o
  -6  -1   3     1118.91     1104.55     24.31 o
  -5  -1   3     2342.01     2227.09     41.26 o
  -4  -1   3      856.67      797.71     18.54 o
  -3  -1   3      479.64      465.84     10.86 o
  -2  -1   3      553.97      587.33     11.62 o
  -1  -1   3       30.29       39.23      1.14 o
   0  -1   3      156.14      175.42      3.28 o
   1  -1   3     8428.32     9090.27    130.29 o
   2  -1   3      200.43      252.49      4.02 o
   3  -1   3      311.03      279.25      3.79 o
   4  -1   3     2255.30     2344.32     51.63 o
   6  -1   3       63.40       58.38      6.67 o
   7  -1   3       22.06       22.55      3.54 o
   8  -1   3       11.06        8.20      3.01 o
  -8   0   3      111.24      107.47      7.46 o
  -7   0   3       65.61       66.91      5.46 o
  -6   0   3      104.99      113.71      6.09 o
  -5   0   3     1594.08     1519.88     30.29 o
  -4   0   3       48.99       51.00      3.51 o
  -3   0   3       21.17       17.39      2.01 o
  -2   0   3       53.48       36.75      3.42 o
  -1   0   3     7572.27     7699.54    150.65 o
   0   0   3     3409.60     3568.84     48.07 o
   1   0   3       98.02      126.41      2.08 o
   2   0   3     1889.56     1888.34     17.51 o
   3   0   3     1785.55     1807.84     21.65 o
   4   0   3      133.05      109.00      3.12 o
   5   0   3      351.82      345.22      6.99 o
   6   0   3        9.74       10.51      2.12 o
   7   0   3       85.12       92.58      5.66 o
   8   0   3        6.93        1.63      2.93 o
   9   0   3        8.70        4.23      4.23 o
  -8   1   3      141.61      155.18      8.74 o
  -7   1   3        0.11       -0.41      1.72 o
  -6   1   3       47.01       44.94      4.48 o
  -5   1   3      178.96      182.35      7.42 o
  -4   1   3        1.10       -0.16      0.92 o
  -3   1   3      183.11      146.96      5.45 o
  -2   1   3       20.34       47.89      2.70 o
  -1   1   3     1031.91     1090.14     19.82 o
   0   1   3     1792.87     1807.21     42.97 o
   1   1   3      366.52      422.96      3.73 o
   2   1   3      258.08      265.67      2.51 o
   3   1   3       85.79       96.88      1.88 o
   4   1   3     1797.20     1960.04     20.48 o
   5   1   3      767.13      815.51     10.68 o
   6   1   3      335.13      347.47     13.25 o
   7   1   3      735.17      700.32     17.22 o
   8   1   3       28.57       27.00      5.85 o
   9   1   3       35.98       23.09      6.02 o
  -8   2   3        0.27        3.48      2.70 o
  -7   2   3        1.96        2.23      2.68 o
  -6   2   3       19.66       30.08      4.08 o
  -5   2   3      994.77     1060.89     33.95 o
  -4   2   3      354.50      394.51      9.54 o
  -3   2   3      319.33      329.46      7.17 o
  -2   2   3       79.41      121.97      3.04 o
  -1   2   3      321.60      355.00      7.26 o
   0   2   3      129.13      135.68      2.40 o
   1   2   3     1227.58     1304.77     12.57 o
   2   2   3       35.24       43.86      0.77 o
   3   2   3      424.19      414.39      4.51 o
   4   2   3     1670.07     1684.79     16.16 o
   5   2   3     1033.19     1064.22     12.46 o
   6   2   3      129.49      130.44      2.81 o
   7   2   3        5.74        7.27      1.95 o
   8   2   3       68.97       74.97      8.29 o
   9   2   3        2.11        3.58      3.58 o
  -7   3   3      100.30      110.61      7.59 o
  -6   3   3      152.97      145.41      7.70 o
  -5   3   3       23.11       21.33      3.33 o
  -4   3   3      147.38      126.03      5.98 o
  -3   3   3       14.26       10.62      1.28 o
  -2   3   3      166.84      179.56      5.33 o
  -1   3   3     3772.13     4077.19     51.53 o
   0   3   3      803.77      834.25     11.15 o
   1   3   3      463.37      562.88      5.97 o
   2   3   3     2092.22     2123.75     20.07 o
   3   3   3     1055.33     1076.42     12.71 o
   4   3   3      324.91      320.55      3.98 o
   5   3   3      424.84      421.39      8.36 o
   6   3   3        0.74        0.32      0.50 o
   7   3   3      264.12      258.24     13.33 o
   8   3   3       28.74       24.72      5.37 o
   9   3   3        8.64        7.16      4.23 o
  -7   4   3      102.07      106.48     10.73 o
  -6   4   3       12.56        9.51      2.99 o
  -5   4   3       15.57       15.05      3.74 o
  -4   4   3       77.31       81.96      5.16 o
  -3   4   3      303.08      300.80      9.33 o
  -2   4   3      727.27      730.63     12.13 o
  -1   4   3      171.48      136.50      3.25 o
   0   4   3      412.26      386.10      9.15 o
   1   4   3       21.14        6.97      0.56 o
   2   4   3       15.39        6.88      0.52 o
   3   4   3      907.34      932.72     11.26 o
   4   4   3        3.83        0.84      1.46 o
   5   4   3      205.36      210.22      3.72 o
   6   4   3      178.70      184.48      4.96 o
   7   4   3      225.78      235.81     11.22 o
   8   4   3      169.47      166.52     11.22 o
   9   4   3       72.92       84.08      9.27 o
  -6   5   3       20.50       19.58      3.79 o
  -5   5   3      223.78      218.40      9.44 o
  -4   5   3      149.65      146.67      7.05 o
  -3   5   3      430.31      415.66     11.88 o
  -2   5   3      728.66      714.90     11.71 o
  -1   5   3       50.55       46.06      2.83 o
   0   5   3        0.19        0.30      0.46 o
   1   5   3      262.70      255.46      4.18 o
   2   5   3      584.78      676.54     11.25 o
   3   5   3      470.51      476.86      5.45 o
   4   5   3     1228.05     1207.57     11.80 o
   5   5   3      204.25      207.75      9.59 o
   6   5   3      401.29      417.45     11.64 o
   7   5   3       20.71       20.03      5.12 o
   8   5   3      311.31      291.46     10.84 o
   9   5   3       44.65       51.55      7.64 o
  -6   6   3       49.57       56.41      6.20 o
  -5   6   3        5.39        7.68      2.87 o
  -4   6   3       35.56       32.25      4.07 o
  -3   6   3       25.10       35.21      4.96 o
  -2   6   3       38.84       31.59      3.33 o
  -1   6   3      298.47      293.21      7.76 o
   0   6   3       87.16       80.93      4.96 o
   1   6   3      381.40      378.48      5.58 o
   2   6   3      289.53      271.49      4.63 o
   3   6   3     1326.23     1347.33     15.24 o
   4   6   3     1545.63     1584.65     15.41 o
   5   6   3     2433.60     2484.99     29.01 o
   6   6   3       81.60       83.57      7.64 o
   7   6   3        0.05       -0.35      1.17 o
   8   6   3        0.45        1.96      1.83 o
   9   6   3        0.30        0.03      2.06 o
  -5   7   3        9.75        7.21      3.58 o
  -4   7   3        3.28       -0.16      1.95 o
  -3   7   3       98.65       92.04      9.27 o
  -2   7   3      360.93      353.18      9.59 o
  -1   7   3      264.74      281.14      8.03 o
   0   7   3       26.05       33.36      1.95 o
   1   7   3      568.21      586.06      7.16 o
   2   7   3      225.37      234.75      3.58 o
   3   7   3       25.75       28.44      1.35 o
   4   7   3      203.84      198.28      3.86 o
   5   7   3       65.73       69.61      1.77 o
   6   7   3        0.43       -0.93      1.30 o
   7   7   3       13.07       11.66      2.57 o
   8   7   3      116.42      125.54      6.99 o
   9   7   3      186.40      171.98     33.09 o
  -4   8   3       26.80       23.25      6.18 o
  -3   8   3       39.34       42.44      7.48 o
  -2   8   3      252.76      238.77      7.56 o
  -1   8   3       97.77      103.66      4.87 o
   0   8   3       25.20       27.81      2.00 o
   1   8   3       67.14       61.95      2.07 o
   2   8   3       13.04        8.68      1.48 o
   3   8   3       16.65       10.42      1.51 o
   4   8   3       53.23       56.25      2.76 o
   5   8   3      115.31      121.12      9.35 o
   6   8   3       86.19       88.63      8.46 o
   7   8   3        0.40       -0.49      2.44 o
   8   8   3        1.01        1.14      3.25 o
   9   8   3       63.88       73.34      9.92 o
  -3   9   3       59.28       56.75      8.94 o
  -2   9   3       49.59       42.95      3.61 o
  -1   9   3       82.47       81.02      4.72 o
   0   9   3      107.82      104.69      5.23 o
   1   9   3       26.23       26.68      3.25 o
   2   9   3        2.91        0.12      1.62 o
   3   9   3       97.26      105.00      4.09 o
   4   9   3      130.26      131.16      4.32 o
   5   9   3      122.36      140.05     11.06 o
   6   9   3        0.55        1.14      2.44 o
   7   9   3       13.42        8.62      3.90 o
   8   9   3        2.14        7.81      4.07 o
  -2  10   3       20.22       25.21      6.34 o
  -1  10   3        7.32        2.93      3.42 o
   0  10   3      471.07      455.18     20.82 o
   1  10   3       43.50       41.81      6.34 o
   2  10   3      180.07      178.07      5.91 o
   3  10   3       30.96       30.80      2.69 o
   4  10   3      135.03      133.65      6.22 o
   5  10   3        1.72        2.70      1.68 o
   6  10   3        3.26        4.72      3.74 o
   7  10   3        5.04        8.13      4.39 o
   8  10   3       35.91       49.76      8.29 o
  -1  11   3        9.09       11.71      4.88 o
   0  11   3        2.41        0.16      3.09 o
   1  11   3       19.16       15.77      4.88 o
   2  11   3       37.51       27.92      3.91 o
   3  11   3        2.16       -0.75      3.33 o
   4  11   3       71.36       67.85      4.63 o
   5  11   3       59.01       49.35      6.34 o
   6  11   3       78.70       83.42      9.76 o
   7  11   3       96.23      113.18     11.55 o
   1  12   3       45.62       46.51      7.97 o
   2  12   3       23.20       20.11      3.84 o
   3  12   3        2.75        0.81      3.25 o
   4  12   3       50.79       34.80      6.99 o
   5  12   3       33.26       31.06      6.99 o
   6  12   3        4.27        1.14      3.90 o
  -4 -11   4      151.15      132.71      7.86 o
  -3 -11   4       53.30       43.66      5.69 o
  -2 -11   4        2.81        0.66      2.41 o
  -1 -11   4       63.37       58.38      9.11 o
  -6 -10   4        0.05        1.42      2.76 o
  -5 -10   4        0.08       -2.07      2.07 o
  -4 -10   4      293.86      294.68     19.43 o
  -3 -10   4        0.44       -0.02      2.01 o
  -2 -10   4       29.15       29.75      2.91 o
  -1 -10   4        5.99        4.55      3.74 o
   0 -10   4      150.66      138.88     12.03 o
   1 -10   4        8.65        7.48      4.23 o
  -7  -9   4       18.61       29.43      6.34 o
  -6  -9   4        1.17        2.61      2.52 o
  -5  -9   4       86.02       84.09      5.97 o
  -4  -9   4      103.99      104.97      6.14 o
  -3  -9   4       51.30       57.02      4.88 o
  -2  -9   4       31.20       35.03      5.65 o
  -1  -9   4        0.10        0.49      1.44 o
   0  -9   4      147.95      144.41     11.38 o
   1  -9   4       45.01       44.07      7.64 o
   2  -9   4       43.82       34.15      7.16 o
   3  -9   4       45.33       45.86      8.46 o
  -7  -8   4       30.48       33.66      4.48 o
  -6  -8   4        1.24        1.94      2.12 o
  -5  -8   4       87.39       78.40      5.45 o
  -4  -8   4       12.85        9.51      4.07 o
  -3  -8   4       26.28       26.89      5.45 o
  -2  -8   4       12.10       14.79      2.45 o
  -1  -8   4        2.49        2.28      1.47 o
   0  -8   4      465.88      445.52     11.98 o
   1  -8   4      241.54      259.87      8.96 o
   2  -8   4       36.12       37.73      6.83 o
   3  -8   4      120.33      115.14     11.38 o
   4  -8   4        4.74        9.92      5.04 o
  -8  -7   4       53.15       53.01      7.64 o
  -7  -7   4       69.26       55.50      8.05 o
  -6  -7   4        9.67       10.26      2.61 o
  -5  -7   4        0.75        0.15      1.32 o
  -4  -7   4       64.96       63.26      6.83 o
  -3  -7   4       99.98       97.32      4.28 o
  -2  -7   4      129.57      126.69      3.54 o
  -1  -7   4      184.64      199.71      7.78 o
   0  -7   4      317.80      322.25     12.32 o
   1  -7   4      115.23      116.56      4.12 o
   2  -7   4       26.13       28.70      2.47 o
   3  -7   4       16.20       15.47      2.17 o
   4  -7   4        0.36        0.81      1.91 o
   5  -7   4       28.49       24.60      4.17 o
  -8  -6   4       10.52        2.76      3.09 o
  -7  -6   4      122.23      103.57      6.32 o
  -6  -6   4        5.21        2.70      1.78 o
  -5  -6   4      471.41      474.85     19.35 o
  -4  -6   4      324.96      320.15     13.82 o
  -3  -6   4       23.00       16.99      1.72 o
  -2  -6   4      883.66      901.75     13.99 o
  -1  -6   4      608.80      598.43     10.19 o
   0  -6   4        9.63        7.50      1.18 o
   1  -6   4       50.09       43.35      2.46 o
   2  -6   4        9.33       12.29      1.31 o
   3  -6   4      125.57      127.14      4.68 o
   4  -6   4       83.27       93.88      4.11 o
   5  -6   4      119.66      131.99      7.64 o
   6  -6   4      111.11      125.85      8.29 o
  -8  -5   4       64.12       67.65      7.97 o
  -7  -5   4      243.40      234.66     13.33 o
  -6  -5   4      341.66      303.98     33.74 o
  -5  -5   4      269.91      291.22      9.31 o
  -4  -5   4      114.23      121.71      7.97 o
  -3  -5   4      175.10      183.92      6.41 o
  -2  -5   4      183.80      211.72      5.17 o
  -1  -5   4       18.36       21.89      1.40 o
   0  -5   4      359.45      340.75      6.77 o
   1  -5   4      528.45      482.54     11.28 o
   2  -5   4      262.27      266.14      6.29 o
   3  -5   4      746.75      712.58     12.95 o
   4  -5   4      342.62      338.05      7.79 o
   5  -5   4      143.86      138.99      7.38 o
   6  -5   4      323.07      296.12     11.93 o
  -8  -4   4       16.32       19.84      5.20 o
  -7  -4   4       28.29       36.10      5.69 o
  -6  -4   4      248.26      254.80     12.20 o
  -5  -4   4        5.92        6.22      1.45 o
  -4  -4   4       58.36       55.49      4.72 o
  -3  -4   4       16.65       14.94      1.98 o
  -2  -4   4     1186.91     1203.15     18.23 o
  -1  -4   4      838.67      814.78     16.41 o
   0  -4   4     3037.48     3209.29     42.86 o
   1  -4   4      214.02      196.43      6.17 o
   2  -4   4       79.25       82.95      2.56 o
   3  -4   4       30.65       34.24      2.24 o
   4  -4   4      312.53      309.48      9.81 o
   5  -4   4        3.97        5.34      2.06 o
   6  -4   4        0.16       -0.93      1.94 o
   7  -4   4        0.72        2.32      2.52 o
  -8  -3   4       14.78       22.77      5.37 o
  -7  -3   4        1.10       -0.33      2.11 o
  -6  -3   4       29.79       23.91      4.55 o
  -5  -3   4      455.18      430.78     17.40 o
  -4  -3   4      216.47      220.68      7.10 o
  -3  -3   4      260.74      267.29      7.35 o
  -2  -3   4      409.56      370.38      8.71 o
  -1  -3   4     1539.64     1521.76     23.70 o
   0  -3   4      268.35      269.60      5.26 o
   1  -3   4     5448.20     5825.42     75.50 o
   2  -3   4      325.86      351.01      6.03 o
   3  -3   4      117.13      102.98      3.46 o
   4  -3   4       13.70       14.50      1.13 o
   5  -3   4      101.28       92.19      5.46 o
   6  -3   4      269.47      260.85     10.18 o
   7  -3   4        1.43        3.00      2.19 o
  -8  -2   4       30.36       27.62      4.47 o
  -7  -2   4       17.48       19.38      5.53 o
  -6  -2   4      491.43      517.47     22.77 o
  -5  -2   4      387.63      390.45     16.42 o
  -4  -2   4      101.23      107.00      7.32 o
  -3  -2   4       97.58       90.48      3.83 o
  -2  -2   4       12.40       10.85      1.11 o
  -1  -2   4       78.48       71.81      2.67 o
   0  -2   4        9.00       14.81      1.64 o
   1  -2   4      368.69      321.89      6.07 o
   2  -2   4      115.86       92.30      2.36 o
   3  -2   4       81.10       70.51      2.15 o
   4  -2   4      257.67      272.33      4.48 o
   5  -2   4      461.76      464.54     12.81 o
   6  -2   4       86.59       95.83      5.74 o
   7  -2   4       11.10        6.39      2.47 o
   8  -2   4        5.44        2.60      3.90 o
  -8  -1   4       32.96       36.86      4.93 o
  -7  -1   4       25.67       22.27      3.73 o
  -6  -1   4      437.05      434.56     23.58 o
  -5  -1   4       11.96        8.40      2.18 o
  -4  -1   4        1.98        3.90      2.11 o
  -3  -1   4      194.57      183.27      8.94 o
  -2  -1   4       93.66      105.22      6.18 o
  -1  -1   4      747.16      707.76     15.45 o
   0  -1   4       31.47       55.85      2.70 o
   1  -1   4      514.91      506.55     11.50 o
   2  -1   4      802.83      784.21     10.12 o
   3  -1   4       41.63       35.03      2.58 o
   4  -1   4        1.21       -0.15      0.69 o
   5  -1   4      155.04      153.96      6.23 o
   6  -1   4       78.48       79.23      4.95 o
   7  -1   4      223.92      229.43      9.28 o
   8  -1   4        4.53       10.41      4.72 o
  -8   0   4       14.91       16.60      8.94 o
  -7   0   4       14.19       11.57      3.01 o
  -6   0   4        3.13        2.79      1.83 o
  -5   0   4     1759.20     1645.33     32.76 o
  -4   0   4      983.12      962.20     20.69 o
  -3   0   4      950.80      877.99     26.67 o
  -2   0   4      804.56      690.00     20.98 o
  -1   0   4     4353.83     4470.06     83.02 o
   0   0   4     1565.02     1597.04     22.99 o
   1   0   4     1274.41     1355.05     14.53 o
   2   0   4      209.59      231.28      3.07 o
   3   0   4       41.41       41.55      1.10 o
   4   0   4       36.25       31.47      1.90 o
   5   0   4       47.53       55.20      3.51 o
   6   0   4      320.66      318.24      9.86 o
   7   0   4      171.36      166.38      9.27 o
   8   0   4      192.26      166.36     12.52 o
  -8   1   4       27.90       29.66     10.33 o
  -7   1   4        0.24        2.29      2.11 o
  -6   1   4      178.64      177.82      8.05 o
  -5   1   4       62.30       55.39      4.55 o
  -4   1   4     1562.36     1530.74     30.17 o
  -2   1   4      256.29      270.76     10.90 o
  -1   1   4      308.72      338.90     11.87 o
   0   1   4       65.70       71.74      2.37 o
   1   1   4     1726.77     1747.49     15.47 o
   2   1   4     2324.34     2378.02     20.28 o
   3   1   4      591.04      584.43      5.68 o
   4   1   4     1613.29     1628.33     19.86 o
   5   1   4     1363.77     1411.42     20.64 o
   6   1   4      146.76      131.99      6.59 o
   7   1   4       42.25       40.42      5.29 o
   8   1   4       58.24       51.06      7.64 o
   9   1   4       29.93       16.59      5.53 o
  -7   2   4      206.99      253.50     11.03 o
  -6   2   4      116.63      130.56      7.24 o
  -5   2   4       96.87       98.60      5.80 o
  -4   2   4        0.19        0.82      0.77 o
  -3   2   4        6.97        4.91      0.89 o
  -2   2   4      193.28      234.00      5.59 o
  -1   2   4       17.96       36.84      3.17 o
   0   2   4      290.07      305.35      5.46 o
   1   2   4      117.98       95.91      1.57 o
   2   2   4      782.59      764.53      7.09 o
   3   2   4      541.04      537.85      5.84 o
   4   2   4      628.37      583.38      6.48 o
   5   2   4      313.31      315.08      4.28 o
   6   2   4       58.56       56.52      2.42 o
   7   2   4      269.60      241.33     13.17 o
   8   2   4      114.03       93.34      9.27 o
   9   2   4       41.46       36.43      7.32 o
  -7   3   4      204.91      218.06     10.52 o
  -6   3   4        4.85        2.14      2.12 o
  -5   3   4       43.71       48.52      4.60 o
  -4   3   4       74.78       90.55      8.29 o
  -3   3   4      718.64      758.57     15.09 o
  -2   3   4      968.07     1016.45     31.87 o
  -1   3   4       58.04       35.95      2.07 o
   0   3   4     2218.44     2177.55     28.36 o
   1   3   4      916.57      966.78      9.75 o
   2   3   4      275.71      342.97      3.59 o
   3   3   4     1233.22     1313.66     15.54 o
   4   3   4      132.48      128.87      3.99 o
   5   3   4       20.11       15.52      1.02 o
   6   3   4      187.02      186.63      3.57 o
   7   3   4      228.99      223.60     12.36 o
   8   3   4      238.48      222.95     13.50 o
   9   3   4       28.75       25.21      6.18 o
  -7   4   4       11.36       10.34      3.66 o
  -6   4   4       34.23       29.09      4.60 o
  -5   4   4      282.26      257.72     10.25 o
  -4   4   4      502.02      467.73     14.72 o
  -3   4   4      378.07      359.90     10.78 o
  -2   4   4      218.13      196.28     10.25 o
  -1   4   4      198.89      213.83      4.32 o
   0   4   4      410.75      387.97      6.65 o
   1   4   4       19.86       16.18      0.86 o
   2   4   4       75.10      110.62      1.55 o
   3   4   4      441.24      436.79     14.30 o
   4   4   4      899.55      866.37     13.97 o
   5   4   4     1617.01     1653.09     19.64 o
   6   4   4       11.49        9.45      0.93 o
   7   4   4      198.54      197.95      8.26 o
   8   4   4       95.02      108.31      9.27 o
   9   4   4        8.87       10.25      4.23 o
  -6   5   4       28.47       30.34      4.81 o
  -5   5   4      200.01      197.42     15.86 o
  -4   5   4      409.74      373.21     12.28 o
  -3   5   4       16.96       25.37      5.04 o
  -2   5   4       88.17       91.56      7.16 o
  -1   5   4       22.34       17.03      1.69 o
   0   5   4      532.66      532.19     10.22 o
   1   5   4      117.68      113.43      2.55 o
   2   5   4       73.79      119.52      1.77 o
   3   5   4       97.22       77.49      1.69 o
   4   5   4      648.08      651.94      8.77 o
   5   5   4     1063.12     1078.81     15.19 o
   6   5   4      122.44      117.70      2.72 o
   7   5   4       23.82       27.16      4.31 o
   8   5   4       65.06       61.61      5.39 o
   9   5   4        0.79        2.76      3.25 o
  -6   6   4        8.87       20.98      6.34 o
  -5   6   4        2.70        3.90      3.42 o
  -4   6   4        2.83       -0.33      2.28 o
  -3   6   4       78.58       65.21      7.48 o
  -2   6   4      134.79      135.83      8.29 o
  -1   6   4        5.87       10.08      3.09 o
   0   6   4     1051.36     1069.02     15.84 o
   1   6   4      875.60      888.61     11.44 o
   2   6   4        3.62        2.22      0.42 o
   3   6   4      456.98      424.93      6.77 o
   4   6   4      226.17      224.84      3.42 o
   5   6   4      524.49      513.82      7.47 o
   6   6   4       39.63       38.36      3.55 o
   7   6   4       29.99       29.73      3.67 o
   8   6   4       83.48       77.70      9.35 o
   9   6   4       77.50       97.78     12.52 o
  -5   7   4       22.43       23.58      6.34 o
  -4   7   4      141.15      143.43     12.03 o
  -3   7   4        9.03       14.80      4.72 o
  -2   7   4       15.38       25.06      2.06 o
  -1   7   4      143.59      128.85      9.76 o
   0   7   4       34.02       38.91      3.74 o
   1   7   4       10.67        5.38      0.91 o
   2   7   4        1.58        3.29      0.64 o
   3   7   4       37.51       42.44      1.73 o
   4   7   4      174.22      173.18      4.32 o
   5   7   4      976.44      989.29     15.38 o
   6   7   4      754.65      773.68     17.64 o
   7   7   4      109.20      124.70      6.39 o
   8   7   4       51.62       54.60      4.95 o
   9   7   4        2.11        0.65      2.41 o
  -4   8   4       40.85       47.97      8.29 o
  -3   8   4      125.03      117.74     11.06 o
  -2   8   4        1.21        1.80      1.42 o
  -1   8   4       18.52       20.75      5.12 o
   0   8   4      875.05      877.23     22.93 o
   1   8   4        5.59        6.16      0.88 o
   2   8   4        0.44        0.07      0.60 o
   3   8   4       59.39       55.51      2.66 o
   4   8   4      117.60      115.63      3.10 o
   5   8   4      256.62      265.95      5.97 o
   6   8   4      237.26      244.48     16.18 o
   7   8   4        0.15       -1.46      2.28 o
   8   8   4        4.96        4.07      3.42 o
   9   8   4        0.27        1.79      3.74 o
  -3   9   4        8.38        5.53      4.23 o
  -2   9   4        3.50        0.49      3.25 o
  -1   9   4       21.06       26.04      3.00 o
   0   9   4      369.41      392.97     12.20 o
   1   9   4      416.58      439.33     20.65 o
   2   9   4      250.72      246.17      6.62 o
   3   9   4      133.47      133.33      6.70 o
   4   9   4       83.85       81.32      3.68 o
   5   9   4        1.29        2.83      1.56 o
   6   9   4       33.70       33.50      6.18 o
   7   9   4       17.94       16.59      4.88 o
   8   9   4       19.12       12.68      4.72 o
  -2  10   4       60.04       39.68      7.97 o
  -1  10   4      166.51      161.18      6.95 o
   0  10   4        6.00       -1.46      2.76 o
   1  10   4       53.05       46.13      3.85 o
   2  10   4      147.08      145.27      5.31 o
   3  10   4      186.47      173.51      5.67 o
   4  10   4       53.97       47.87      3.74 o
   5  10   4       44.47       40.67      3.57 o
   6  10   4       90.97       75.46      8.78 o
   7  10   4      167.98      173.52     13.17 o
   8  10   4        1.95        1.63      3.42 o
  -1  11   4        1.17        3.09      4.07 o
   0  11   4        3.55        1.30      3.58 o
   1  11   4       19.02       12.36      4.39 o
   2  11   4        5.41        3.97      2.31 o
   3  11   4       32.19       38.12      8.38 o
   4  11   4       21.76       24.56      5.85 o
   5  11   4      160.61      146.06      6.50 o
   6  11   4      146.38      125.71     11.71 o
   7  11   4        1.71       -1.95      2.93 o
   1  12   4        4.83        4.39      4.23 o
   2  12   4       33.11       33.92      4.77 o
   3  12   4       31.60       36.75      7.16 o
   4  12   4       26.99       23.58      6.34 o
   5  12   4       26.55       20.65      6.18 o
   6  12   4       37.36       45.70      8.46 o
  -5 -10   5       94.35      109.44     10.90 o
  -4 -10   5       19.90       14.59      3.44 o
  -2 -10   5      158.72      163.56     12.77 o
  -1 -10   5       79.56       68.00      5.85 o
   0 -10   5       24.40       23.91      6.67 o
   1 -10   5        2.23       -1.30      3.42 o
  -6  -9   5       48.38       53.34      7.81 o
  -5  -9   5       34.28       40.08      8.13 o
  -4  -9   5        0.80        1.35      2.06 o
  -3  -9   5        0.12        3.47      2.12 o
  -2  -9   5        2.40        0.53      1.25 o
  -1  -9   5      144.14      140.52      7.81 o
   0  -9   5       56.98       57.73      8.29 o
   1  -9   5      146.69      171.40     13.50 o
   2  -9   5      148.33      142.29     12.68 o
  -7  -8   5       11.26       13.33      5.04 o
  -6  -8   5      140.41      139.06      9.11 o
  -5  -8   5       15.59       12.77      2.87 o
  -4  -8   5        0.93        2.78      2.68 o
  -3  -8   5      170.33      156.32      7.22 o
  -2  -8   5      159.34      174.06      5.42 o
  -1  -8   5      121.03      122.29     10.08 o
   0  -8   5       46.73       47.77      5.04 o
   1  -8   5       50.39       53.99      7.64 o
   2  -8   5        5.84        2.11      3.09 o
   3  -8   5        8.30        2.93      3.58 o
   4  -8   5       21.45       13.01      5.37 o
  -7  -7   5       44.27       53.83      6.50 o
  -6  -7   5        5.44        6.33      2.41 o
  -5  -7   5        0.47        2.68      1.84 o
  -4  -7   5       67.13       69.74      6.67 o
  -3  -7   5      382.93      394.52     22.77 o
  -2  -7   5      507.65      506.66      9.85 o
  -1  -7   5      155.60      158.30      9.11 o
   0  -7   5       46.94       42.20      2.56 o
   1  -7   5        0.18        0.22      0.98 o
   2  -7   5       37.99       40.02      2.89 o
   3  -7   5       13.44       15.30      2.26 o
   4  -7   5       18.72       27.23      4.39 o
   5  -7   5       27.77       30.15      4.81 o
  -8  -6   5       97.74       96.92      9.76 o
  -7  -6   5       72.86       78.66      5.72 o
  -6  -6   5      341.47      342.78     22.12 o
  -5  -6   5       80.81       71.44      4.81 o
  -4  -6   5      133.18      133.76      4.67 o
  -3  -6   5      303.95      323.52      7.47 o
  -2  -6   5        1.26        0.67      0.69 o
  -1  -6   5        0.06        0.23      0.74 o
   0  -6   5       92.76       86.41      3.28 o
   1  -6   5       65.69       73.89      5.76 o
   2  -6   5      379.09      384.96      8.68 o
   3  -6   5      126.66      138.31      4.98 o
   4  -6   5       11.83       13.58      2.01 o
   5  -6   5       41.37       44.61      6.50 o
  -8  -5   5       45.84       68.30      8.29 o
  -7  -5   5       32.84       32.69      5.85 o
  -6  -5   5       12.53       16.30      2.93 o
  -5  -5   5       59.94       53.75      4.06 o
  -4  -5   5       20.67       20.48      2.61 o
  -3  -5   5      263.84      275.69      6.60 o
  -2  -5   5       16.59        9.71      1.40 o
  -1  -5   5      174.68      180.13      4.45 o
   0  -5   5      400.26      387.29      7.73 o
   1  -5   5     1113.96     1126.77     17.81 o
   2  -5   5        1.88        2.53      0.91 o
   3  -5   5      120.89      120.74      4.41 o
   4  -5   5        8.45        7.34      1.60 o
   5  -5   5        7.39        5.05      2.36 o
   6  -5   5        4.54        5.45      2.76 o
  -8  -4   5        7.60       12.68      3.28 o
  -7  -4   5       25.01       27.27      3.91 o
  -6  -4   5       17.94       19.11      4.15 o
  -5  -4   5        1.66        1.22      1.43 o
  -4  -4   5      324.33      334.37      9.68 o
  -3  -4   5      743.48      786.09     16.60 o
  -2  -4   5      435.35      412.43      8.05 o
  -1  -4   5       46.30       40.27      2.16 o
   0  -4   5       20.07       26.02      1.71 o
   1  -4   5        0.20       -0.33      0.67 o
   2  -4   5       28.85       26.64      1.97 o
   3  -4   5       11.67        8.78      1.46 o
   4  -4   5       81.85       79.10      3.41 o
   5  -4   5      124.71      120.57     17.32 o
   6  -4   5      155.56      157.65      9.43 o
   7  -4   5      111.25      116.51      7.99 o
  -8  -3   5        0.30        1.14      2.93 o
  -7  -3   5       46.10       58.54      7.48 o
  -6  -3   5       43.96       50.74      6.50 o
  -5  -3   5       12.37       16.26      3.90 o
  -4  -3   5      468.82      471.84      9.87 o
  -3  -3   5      312.64      302.17      8.04 o
  -2  -3   5       43.67       42.28      2.46 o
  -1  -3   5       57.01       55.79      2.22 o
   0  -3   5       14.35       20.62      1.43 o
   1  -3   5     6875.61     7224.89     93.37 o
   2  -3   5      917.01      927.82     12.41 o
   3  -3   5      403.30      393.75      8.08 o
   4  -3   5       31.87       31.61      2.02 o
   5  -3   5      163.35      168.96      7.53 o
   6  -3   5       74.90       82.09      5.98 o
   7  -3   5      138.12      134.66      7.88 o
  -8  -2   5       79.45       87.33      9.76 o
  -7  -2   5       45.25       39.52      6.67 o
  -6  -2   5       40.45       39.84      6.18 o
  -5  -2   5       73.54       75.13      7.16 o
  -4  -2   5       81.92       84.24      6.83 o
  -3  -2   5       37.60       43.42      5.04 o
  -2  -2   5      789.68      805.51     13.16 o
  -1  -2   5       47.97       40.99      1.66 o
   0  -2   5      214.89      189.61      7.56 o
   1  -2   5     2742.90     2710.48     36.69 o
   2  -2   5     2150.07     2274.61     26.58 o
   3  -2   5      287.24      260.42      5.90 o
   4  -2   5      474.73      485.31      7.41 o
   5  -2   5       22.39       23.71      4.47 o
   6  -2   5        6.64        5.65      2.11 o
   7  -2   5        0.09        1.32      1.80 o
   8  -2   5       75.54       85.38     10.41 o
  -8  -1   5        2.99       -1.46      3.09 o
  -7  -1   5       15.49        8.13      3.90 o
  -6  -1   5        3.36        6.18      3.25 o
  -5  -1   5        0.31       -0.49      1.79 o
  -4  -1   5     1538.26     1534.66     43.91 o
  -3  -1   5      493.22      517.95     18.70 o
  -2  -1   5     1224.68     1232.96     24.72 o
  -1  -1   5     1809.60     1747.36     25.95 o
   0  -1   5      440.14      427.07      9.93 o
   1  -1   5      717.64      727.83     11.47 o
   2  -1   5      437.52      472.40      6.95 o
   3  -1   5       47.09       48.72      2.35 o
   4  -1   5      144.22      164.71      7.79 o
   5  -1   5       49.60       48.86      4.63 o
   6  -1   5      204.33      215.03      8.34 o
   7  -1   5      100.61      101.83      6.21 o
   8  -1   5      115.35      113.02     11.22 o
  -8   0   5       36.10       33.83      7.16 o
  -7   0   5      116.08      109.93     10.25 o
  -6   0   5      225.01      201.98     12.68 o
  -5   0   5      123.70      117.09      8.78 o
  -4   0   5      860.95      789.85     26.34 o
  -3   0   5     1098.89     1051.19     31.39 o
  -2   0   5      828.50      791.32     24.23 o
  -1   0   5     1596.72     1670.59     28.47 o
   0   0   5      599.98      630.65     10.76 o
   1   0   5      830.37      822.60     10.52 o
   2   0   5      181.77      167.69      4.19 o
   3   0   5      468.14      445.12      5.74 o
   4   0   5      289.97      294.02      7.44 o
   5   0   5        0.88        0.54      1.05 o
   6   0   5      200.55      188.00      7.26 o
   7   0   5      382.00      389.92     12.09 o
   8   0   5        0.37       -1.95      2.60 o
  -7   1   5        8.79       11.06      4.55 o
  -6   1   5       30.71       47.16      6.83 o
  -5   1   5      712.50      762.04     27.48 o
  -4   1   5       29.09       22.28      4.23 o
  -3   1   5       64.50       53.18      5.37 o
  -2   1   5      469.06      491.60     17.08 o
  -1   1   5       17.29       45.86      3.90 o
   0   1   5     1407.61     1370.11     22.35 o
   1   1   5     2017.64     2031.87     34.18 o
   2   1   5     1491.40     1488.88     15.01 o
   3   1   5     1426.67     1351.02     13.40 o
   4   1   5      538.19      525.06      7.75 o
   5   1   5       84.88       73.25      3.78 o
   6   1   5       50.96       47.56      3.51 o
   7   1   5       26.69       21.30      5.04 o
   8   1   5        8.87        9.76      3.90 o
   9   1   5       47.84       55.13      8.78 o
  -7   2   5        2.28        3.09      3.25 o
  -6   2   5        2.92        1.79      2.60 o
  -5   2   5       20.45       21.95      4.88 o
  -4   2   5       20.49       22.45      1.90 o
  -3   2   5      154.23      158.73      8.21 o
  -2   2   5        3.42        0.74      0.73 o
  -1   2   5     1921.37     1964.73     38.62 o
   0   2   5      607.18      564.03      9.18 o
   1   2   5      214.00      206.09      5.73 o
   2   2   5      577.33      590.19      6.39 o
   3   2   5      564.60      638.28      5.79 o
   4   2   5      160.89      174.96      2.77 o
   5   2   5        5.43        4.36      0.96 o
   6   2   5      109.14      108.93      4.63 o
   7   2   5      406.30      395.01     17.89 o
   8   2   5       58.56       54.80      7.64 o
   9   2   5       55.52       52.85      8.46 o
  -7   3   5       17.64       24.72      6.34 o
  -6   3   5       37.16       56.59      8.13 o
  -5   3   5      171.27      172.70     11.87 o
  -4   3   5      501.72      509.82     20.98 o
  -3   3   5      205.69      195.47     10.90 o
  -2   3   5       27.94       20.69      1.84 o
  -1   3   5      432.52      415.99      9.06 o
   0   3   5      751.75      815.66     32.28 o
   1   3   5      259.43      295.42      3.87 o
   2   3   5      506.17      645.80      6.36 o
   3   3   5       68.65       57.46      1.18 o
   4   3   5      155.08      152.37      3.31 o
   5   3   5      296.61      312.62      5.48 o
   6   3   5       68.82       73.78      3.52 o
   7   3   5      217.79      217.32     11.22 o
   8   3   5        6.99        5.69      3.25 o
   9   3   5        1.03        2.60      3.58 o
  -6   4   5       75.48       76.11      9.43 o
  -5   4   5      418.36      426.07     20.65 o
  -4   4   5      104.46       96.11      8.46 o
  -3   4   5       16.48       15.61      3.90 o
  -2   4   5       15.44        9.76      3.09 o
  -1   4   5      119.04      140.51      4.72 o
   0   4   5      943.27      951.47     13.81 o
   1   4   5       65.17       46.66      1.48 o
   2   4   5     1003.79      972.61     10.73 o
   3   4   5      189.87      161.03      4.09 o
   4   4   5       35.48       34.07      1.67 o
   5   4   5        2.21        3.75      0.79 o
   6   4   5     1275.59     1262.53     19.50 o
   7   4   5        4.95        5.85      1.41 o
   8   4   5       16.06       16.59      4.72 o
   9   4   5       34.13       21.63      5.85 o
  -6   5   5       38.83       52.36      8.78 o
  -5   5   5       11.24       13.66      4.88 o
  -4   5   5       40.90       44.40      6.83 o
  -3   5   5       29.62       30.74      5.37 o
  -2   5   5       37.65       28.78      4.72 o
  -1   5   5      235.96      230.05      6.03 o
   0   5   5      929.91      918.28     13.72 o
   1   5   5      350.77      344.91      5.54 o
   2   5   5      175.84      165.33      2.68 o
   3   5   5      177.13      172.34      2.88 o
   4   5   5       82.32       71.64      4.27 o
   5   5   5       94.15      101.71      3.58 o
   6   5   5      242.53      238.83      5.82 o
   7   5   5       66.60       71.89      5.19 o
   8   5   5      112.11      105.38      6.76 o
   9   5   5       28.13       25.69      5.85 o
  -5   6   5       70.36       73.02      9.43 o
  -4   6   5      241.46      228.65     14.64 o
  -3   6   5      413.90      431.11     19.68 o
  -2   6   5       86.60       97.41      7.97 o
  -1   6   5      118.63      120.83      8.29 o
   0   6   5      164.43      160.03      5.26 o
   1   6   5      437.22      441.46      7.65 o
   2   6   5        0.15        1.34      0.41 o
   3   6   5       48.85       46.16      1.54 o
   4   6   5       35.64       41.53      2.15 o
   5   6   5      280.77      286.84      6.33 o
   6   6   5      494.66      498.74     11.31 o
   7   6   5      271.11      292.78     10.20 o
   8   6   5      267.42      302.63     11.30 o
   9   6   5       18.19       14.16      3.56 o
  -5   7   5       46.38       53.01      9.11 o
  -4   7   5       40.37       59.36      8.78 o
  -3   7   5       67.41       65.05      8.13 o
  -2   7   5       10.77       13.01      3.90 o
  -1   7   5        8.19       15.84      2.76 o
   0   7   5      378.28      385.79      9.73 o
   1   7   5       85.34       87.32      4.74 o
   2   7   5      559.64      539.79      6.23 o
   3   7   5      263.46      242.24      5.49 o
   4   7   5      271.76      279.82      4.97 o
   5   7   5      473.81      452.47      8.77 o
   6   7   5      442.07      443.97      8.92 o
   7   7   5        3.15        5.45      2.76 o
   8   7   5       15.59       11.33     13.25 o
   9   7   5       26.76       25.75      8.78 o
  -4   8   5       14.29       10.90      5.37 o
  -3   8   5        0.77       -0.33      2.76 o
  -2   8   5       17.46       10.25      4.23 o
  -1   8   5       42.36       52.97      3.60 o
   0   8   5      297.52      293.00      9.92 o
   1   8   5      609.88      628.00      9.23 o
   2   8   5       45.37       59.27      2.36 o
   3   8   5       52.58       46.84      2.01 o
   4   8   5        6.56        9.27      1.30 o
   5   8   5       49.91       47.45      2.57 o
   6   8   5       20.94       17.68      1.86 o
   7   8   5       37.58       33.17      6.34 o
   8   8   5       38.17       37.08      7.16 o
   9   8   5       41.86       38.54      7.97 o
  -3   9   5       19.87       22.28      6.34 o
  -2   9   5      223.02      221.82     14.64 o
  -1   9   5      111.40      122.03      9.43 o
   0   9   5       62.78       65.98      4.80 o
   1   9   5       11.87       11.12      2.14 o
   2   9   5       48.47       51.64      3.43 o
   3   9   5        0.02        0.35      1.04 o
   4   9   5       84.08       69.46      5.45 o
   5   9   5        9.19        5.38      2.20 o
   6   9   5       81.11       77.76      4.41 o
   7   9   5        0.94       -0.65      2.76 o
   8   9   5       41.60       57.89      8.62 o
  -2  10   5       11.81        9.43      4.72 o
  -1  10   5       17.90       16.78      2.88 o
   0  10   5        1.10       -2.28      2.93 o
   1  10   5        0.46       -2.11      2.11 o
   2  10   5       33.02       39.30      3.04 o
   3  10   5      232.00      217.65      6.43 o
   4  10   5       83.64       86.67      4.99 o
   5  10   5      153.80      162.39      7.97 o
   6  10   5      262.96      274.18     15.94 o
   7  10   5        0.43       -2.28      2.28 o
   8  10   5        2.63       -2.44      3.42 o
  -1  11   5        7.14       -0.16      3.42 o
   0  11   5        0.12       -2.11      2.93 o
   1  11   5      109.30       94.65      9.43 o
   2  11   5       14.02       16.17      3.39 o
   3  11   5        4.59       11.22      4.23 o
   4  11   5      124.32      101.80      9.92 o
   5  11   5       42.74       54.80      7.97 o
   6  11   5        0.11       -0.49      2.93 o
   7  11   5       23.45       45.53      8.29 o
   1  12   5       14.11       25.69      6.67 o
   2  12   5        3.10       -0.59      2.01 o
   3  12   5        6.15        9.11      4.39 o
   4  12   5        2.66        5.20      3.90 o
   5  12   5       12.30       10.57      4.72 o
  -4 -10   6       28.09       31.06      7.16 o
  -3 -10   6       25.53       31.39      7.32 o
  -2 -10   6       13.79       13.82      5.20 o
  -1 -10   6       38.13       23.38      8.94 o
   0 -10   6        2.43        5.37      4.72 o
  -5  -9   6        0.09        2.60      3.42 o
  -4  -9   6       20.02       18.38      5.37 o
  -3  -9   6      130.46      141.14      7.34 o
  -2  -9   6      120.72      120.10      5.42 o
  -1  -9   6       98.45       86.71      6.06 o
   0  -9   6      128.91      134.49     11.71 o
   1  -9   6       18.05       15.94      5.20 o
   2  -9   6       39.27       47.81      8.62 o
  -6  -8   6      111.39      102.94     10.41 o
  -5  -8   6        2.27        1.79      3.25 o
  -4  -8   6       46.51       49.15      4.60 o
  -3  -8   6      196.63      190.17      8.17 o
  -2  -8   6       60.11       60.58      3.33 o
  -1  -8   6        4.54        1.94      1.33 o
   0  -8   6        0.17       -0.21      1.56 o
   1  -8   6       82.61       71.72      8.94 o
   2  -8   6       35.01       29.60      6.83 o
   3  -8   6        2.04        1.30      3.25 o
  -7  -7   6       79.02       82.77      9.43 o
  -6  -7   6       15.33       17.24      4.88 o
  -5  -7   6      224.68      227.51     14.15 o
  -4  -7   6      109.76      107.71      5.90 o
  -3  -7   6      182.38      188.67      7.54 o
  -2  -7   6      289.24      286.44      6.89 o
  -1  -7   6       41.96       45.63      2.85 o
   0  -7   6      101.00       98.27      3.94 o
   1  -7   6       40.83       49.15      4.63 o
   2  -7   6      112.46      120.82      6.44 o
   3  -7   6       22.14       21.70      3.90 o
   4  -7   6        4.06        0.88      2.34 o
  -7  -6   6       24.23       24.56      6.02 o
  -6  -6   6       17.88       18.54      5.04 o
  -5  -6   6       33.40       29.35      3.51 o
  -4  -6   6        2.64        2.12      1.16 o
  -3  -6   6      167.03      159.36      5.08 o
  -2  -6   6       51.41       51.76      2.16 o
  -1  -6   6      212.96      215.99      4.82 o
   0  -6   6      231.35      230.20      6.95 o
   1  -6   6      360.02      378.56     10.92 o
   2  -6   6      255.24      258.02      6.97 o
   3  -6   6      197.11      188.36      6.11 o
   4  -6   6       30.90       24.96      2.89 o
   5  -6   6        1.82       -0.56      2.28 o
  -7  -5   6      106.33       92.53      9.27 o
  -6  -5   6       31.05       29.60      5.69 o
  -5  -5   6       33.31       30.85      3.39 o
  -4  -5   6      197.40      193.76      7.07 o
  -3  -5   6      265.63      274.73      6.71 o
  -2  -5   6     1140.00     1194.68     19.03 o
  -1  -5   6      275.88      290.05      7.25 o
   0  -5   6       42.85       46.08      2.55 o
   1  -5   6      818.00      811.84     14.17 o
   2  -5   6      189.71      195.50      5.90 o
   3  -5   6        3.89        3.60      1.33 o
   4  -5   6       54.85       59.91      3.86 o
   5  -5   6      148.25      161.75      8.36 o
   6  -5   6       80.56       85.35      6.95 o
  -7  -4   6      246.70      272.35     20.25 o
  -6  -4   6       56.04       69.04      5.52 o
  -5  -4   6      239.54      238.24     13.33 o
  -4  -4   6      352.73      360.06     10.00 o
  -3  -4   6      201.96      204.86      6.58 o
  -2  -4   6      258.42      257.31      6.00 o
  -1  -4   6      279.89      293.39      6.90 o
   0  -4   6      214.84      201.39      5.09 o
   1  -4   6      162.68      166.82      4.73 o
   2  -4   6      938.62      935.20     15.67 o
   3  -4   6      333.45      316.11      7.53 o
   4  -4   6      130.70      121.41      4.43 o
   5  -4   6       21.76       18.22      3.33 o
   6  -4   6      166.03      158.40      8.44 o
  -8  -3   6       97.27      114.97     11.38 o
  -7  -3   6      166.56      183.76     12.85 o
  -6  -3   6        9.37        6.02      3.42 o
  -5  -3   6      175.47      180.02     11.38 o
  -4  -3   6      131.55      125.84      6.21 o
  -3  -3   6       19.88       19.93      3.58 o
  -2  -3   6      419.75      421.47      9.26 o
  -1  -3   6      497.65      489.30     10.89 o
   0  -3   6      867.90      877.23     13.97 o
   1  -3   6      361.66      335.82      7.11 o
   2  -3   6      307.23      298.42      6.78 o
   3  -3   6      422.46      410.43      8.60 o
   4  -3   6      379.18      385.43     10.96 o
   5  -3   6        7.62        7.64      2.30 o
   6  -3   6        1.83        2.36      2.18 o
   7  -3   6       18.77       11.09     10.08 o
  -8  -2   6       11.80        2.28      3.74 o
  -7  -2   6        1.17        4.07      3.42 o
  -6  -2   6        0.05        1.46      2.76 o
  -5  -2   6      275.49      223.28     12.85 o
  -4  -2   6       61.32       59.68      6.50 o
  -3  -2   6       39.67       31.87      4.72 o
  -2  -2   6     1394.55     1437.25     40.82 o
  -1  -2   6      668.53      617.11     10.08 o
   0  -2   6       96.95       81.87      4.01 o
   1  -2   6       97.44       91.62      3.13 o
   2  -2   6        2.25        5.72      1.30 o
   3  -2   6      136.44      135.48      4.13 o
   4  -2   6       29.20       34.06      1.88 o
   5  -2   6        1.73        1.33      1.55 o
   7  -2   6       83.55       80.17      6.08 o
  -7  -1   6      121.22      110.58     10.57 o
  -6  -1   6      178.59      186.85     12.36 o
  -5  -1   6      475.89      456.48     19.68 o
  -4  -1   6      198.25      205.55     11.55 o
  -3  -1   6      538.82      499.25     18.86 o
  -2  -1   6      429.23      415.77      9.02 o
  -1  -1   6      620.07      596.16     11.19 o
   0  -1   6        1.45       -0.16      0.74 o
   1  -1   6      132.29      148.14      3.16 o
   2  -1   6      231.33      244.73      5.58 o
   3  -1   6      509.87      483.47     10.59 o
   4  -1   6       75.91       78.43      2.36 o
   5  -1   6       22.97       26.84      3.10 o
   6  -1   6      231.98      225.40      8.70 o
   7  -1   6      159.70      160.10      7.78 o
   8  -1   6       32.87       25.04      6.34 o
  -7   0   6        0.90        1.95      3.42 o
  -6   0   6      158.61      154.33     11.38 o
  -5   0   6      148.02      131.56      9.76 o
  -4   0   6      252.08      256.78     13.17 o
  -3   0   6        1.24       -0.49      1.30 o
  -2   0   6      633.66      723.34     23.58 o
  -1   0   6     2909.70     3085.91     77.25 o
   0   0   6      145.40      117.36      3.76 o
   1   0   6      663.18      621.21      8.50 o
   2   0   6     1248.28     1220.01     21.51 o
   3   0   6      362.62      342.96      7.19 o
   4   0   6      392.46      407.84      7.79 o
   5   0   6      173.38      168.16      6.45 o
   6   0   6       41.78       35.26      3.56 o
   7   0   6       90.16       75.46      8.46 o
   8   0   6       20.04       11.87      4.88 o
  -7   1   6       38.88       33.83      7.16 o
  -6   1   6       17.01       13.50      4.55 o
  -5   1   6        3.47        3.90      3.09 o
  -4   1   6        2.22        1.30      1.95 o
  -3   1   6        7.81        6.34      2.44 o
  -2   1   6      620.24      576.01     19.84 o
  -1   1   6     4946.02     4978.98    120.34 o
   0   1   6      712.49      672.08     10.60 o
   1   1   6      420.88      388.41      6.57 o
   2   1   6     1008.26     1009.24     11.39 o
   3   1   6      373.90      420.07      5.11 o
   4   1   6       58.90       71.25      1.71 o
   5   1   6        0.14        0.13      0.90 o
   6   1   6       74.23       73.94      6.50 o
   7   1   6      144.26      139.20     10.41 o
   8   1   6       53.15       65.05      8.46 o
  -7   2   6       35.78       52.85      8.62 o
  -6   2   6      100.16      139.20     11.38 o
  -5   2   6       40.82       56.59      7.32 o
  -4   2   6       15.77       32.90      2.35 o
  -3   2   6      459.28      492.30     15.29 o
  -2   2   6      267.59      258.66      6.52 o
  -1   2   6        0.43        2.58      0.84 o
   0   2   6      309.16      319.56      6.22 o
   1   2   6       10.35        9.13      0.85 o
   2   2   6     1387.05     1505.80     14.84 o
   3   2   6       59.79       50.88      1.32 o
   4   2   6      495.79      493.62      9.36 o
   5   2   6       67.06       60.24      3.98 o
   6   2   6      616.84      584.62     13.52 o
   7   2   6      126.28      111.23      9.11 o
   8   2   6      155.63      137.58     11.06 o
   9   2   6       27.98       40.00      7.81 o
  -6   3   6      121.59      122.62     10.90 o
  -5   3   6       56.05       52.20      7.32 o
  -4   3   6       50.96       55.29      6.99 o
  -3   3   6      318.59      308.82     14.80 o
  -2   3   6        0.51        0.80      0.93 o
  -1   3   6      378.95      385.48      8.86 o
   0   3   6        2.63        2.52      0.86 o
   1   3   6      275.60      246.66      4.42 o
   2   3   6     2124.33     2189.11     19.18 o
   3   3   6      974.69     1015.48      9.48 o
   4   3   6       85.29       67.41      2.75 o
   5   3   6       40.52       42.54      3.13 o
   6   3   6        0.21        1.25      1.08 o
   7   3   6      132.78      132.21      9.59 o
   8   3   6       23.53       17.24      4.88 o
   9   3   6       42.66       44.72      7.97 o
  -6   4   6        3.25        0.33      3.09 o
  -5   4   6        5.55        1.79      2.93 o
  -4   4   6        2.25       -0.33      2.11 o
  -3   4   6       87.76       64.40      6.99 o
  -2   4   6      186.67      201.81     11.06 o
  -1   4   6     1235.52     1201.29     34.96 o
   0   4   6      731.10      727.27     14.37 o
   1   4   6      353.94      347.54      5.06 o
   2   4   6     1018.69     1045.97      9.95 o
   3   4   6      430.62      476.72      4.94 o
   4   4   6       56.83       55.30      2.76 o
   5   4   6      588.74      566.49     10.41 o
   6   4   6      100.19      105.23      3.92 o
   7   4   6       75.02       72.54      3.59 o
   8   4   6       77.61       84.40      8.46 o
   9   4   6       20.89       14.31      4.88 o
  -6   5   6       45.40       44.56      8.29 o
  -5   5   6       41.53       44.72      7.81 o
  -4   5   6       67.80       57.89      7.81 o
  -3   5   6      734.84      667.40     25.53 o
  -2   5   6      441.92      432.74     18.05 o
  -1   5   6      479.00      442.17     17.24 o
   0   5   6      598.94      587.73     15.69 o
   1   5   6      197.75      191.22      4.75 o
   2   5   6      104.13      104.09      2.25 o
   3   5   6        0.13        0.35      0.25 o
   4   5   6      162.51      161.64      5.83 o
   5   5   6       12.43       11.08      1.49 o
   6   5   6      166.63      151.28      4.73 o
   7   5   6      320.81      323.51      8.65 o
   8   5   6      327.46      329.37     30.57 o
   9   5   6       84.45       72.37      8.62 o
  -5   6   6       16.45       28.95      6.99 o
  -4   6   6      171.09      171.73     12.85 o
  -3   6   6       34.88       41.47      6.50 o
  -2   6   6      142.76      131.89      9.59 o
  -1   6   6       40.29       44.72      5.53 o
   0   6   6      471.24      483.50     10.94 o
   1   6   6      462.88      441.41      7.04 o
   2   6   6      200.31      188.73      3.10 o
   3   6   6      317.66      335.20      5.06 o
   4   6   6      338.11      338.17      7.13 o
   5   6   6      108.11      117.18      6.27 o
   6   6   6       21.56       13.90      1.82 o
   7   6   6       29.66       26.30      3.58 o
   8   6   6       15.40       14.72      3.28 o
   9   6   6        6.10        9.28      3.16 o
  -4   7   6       21.13       19.84      5.69 o
  -3   7   6        2.64        0.16      3.25 o
  -2   7   6      145.22      136.44     10.25 o
  -1   7   6       26.53       28.96      2.44 o
   0   7   6       54.59       49.74      3.25 o
   1   7   6       28.22       33.83      2.21 o
   2   7   6      127.72      139.10      2.63 o
   3   7   6      185.95      192.69      4.23 o
   4   7   6       89.81       91.15      3.58 o
   5   7   6       19.11       22.20      2.01 o
   6   7   6       21.96       21.81      2.06 o
   7   7   6       11.94        8.20      2.45 o
   8   7   6      117.57      125.68      7.22 o
   9   7   6      141.71      142.73     13.25 o
  -4   8   6        0.90        4.07      4.07 o
  -3   8   6       46.27       30.08      6.67 o
  -2   8   6       44.07       42.44      6.99 o
  -1   8   6        0.41        0.18      1.38 o
   0   8   6      348.97      347.57      9.21 o
   1   8   6        1.00        2.04      1.05 o
   2   8   6       67.64       52.65      2.36 o
   3   8   6      212.69      181.93      4.26 o
   4   8   6        8.43       11.68      1.52 o
   5   8   6      124.09      118.92      4.12 o
   6   8   6       11.53        8.33      1.56 o
   7   8   6       50.29       41.92      4.14 o
   8   8   6      240.75      260.19     15.94 o
  -3   9   6       57.24       59.84      9.27 o
  -2   9   6       47.06       46.83      7.81 o
  -1   9   6       19.71       19.19      5.69 o
   0   9   6        2.10        0.92      1.44 o
   1   9   6       20.77       18.76      2.66 o
   2   9   6        1.55       -0.83      1.15 o
   3   9   6       54.91       53.43      3.54 o
   4   9   6      264.22      242.36      8.11 o
   5   9   6        4.59        6.10      1.91 o
   6   9   6       22.71       21.82      8.38 o
   7   9   6       84.27       89.12      9.59 o
   8   9   6        5.19        3.25      3.90 o
  -2  10   6        5.08        8.78      4.88 o
  -1  10   6       14.22       14.15      4.88 o
   0  10   6       72.83       70.55      4.72 o
   1  10   6      218.16      221.65     13.01 o
   2  10   6      122.24      126.91      6.66 o
   3  10   6       92.03       96.56      5.29 o
   4  10   6       67.55       76.66      6.42 o
   5  10   6       32.98       29.43      3.27 o
   6  10   6       10.68        7.49      4.63 o
   7  10   6       31.28       39.68      7.32 o
   0  11   6       48.41       55.45      8.13 o
   1  11   6       10.50        6.99      3.90 o
   2  11   6       46.28       46.96      4.88 o
   3  11   6        0.60        1.79      3.25 o
   4  11   6        5.28        2.28      3.58 o
   5  11   6       36.12       39.52      7.16 o
   6  11   6       32.77       45.53      7.81 o
   7  11   6      125.77      120.34     12.03 o
   1  12   6        4.88        7.64      4.72 o
   2  12   6        7.62        6.50      4.23 o
   3  12   6       15.23       18.54      5.53 o
   4  12   6       27.95       23.91      6.02 o
   5  12   6        3.76        0.98      3.58 o
  -4  -9   7      100.24       89.60     10.57 o
  -3  -9   7       60.34       75.78      9.59 o
  -2  -9   7       46.94       62.93      9.11 o
  -1  -9   7       30.27       32.36      7.16 o
   0  -9   7        7.59        8.13      4.23 o
   1  -9   7       13.93       15.29      5.53 o
  -5  -8   7      107.30      122.13     11.38 o
  -4  -8   7        6.72        8.29      4.39 o
  -3  -8   7        0.23       -1.79      2.76 o
  -2  -8   7       15.21       15.61      5.04 o
  -1  -8   7       47.24       39.67      3.72 o
   0  -8   7      105.72      100.66     10.41 o
   1  -8   7      112.45      115.14     11.22 o
   2  -8   7       62.39       60.01      9.11 o
   3  -8   7       57.27       54.15      9.11 o
  -6  -7   7      120.03      111.88     10.73 o
  -5  -7   7        8.23        6.50      4.07 o
  -4  -7   7        3.13        4.72      3.42 o
  -3  -7   7        0.25        2.11      2.60 o
  -2  -7   7      221.21      212.71     13.82 o
  -1  -7   7       64.96       63.98      3.34 o
   0  -7   7      130.80      134.05     10.81 o
   1  -7   7       29.59       44.23      7.16 o
   2  -7   7      245.35      223.12     14.96 o
   3  -7   7        2.50        5.20      3.90 o
   4  -7   7        1.36       -1.63      3.09 o
  -7  -6   7        0.70        3.90      3.74 o
  -6  -6   7       16.77       18.05      5.20 o
  -5  -6   7      215.27      223.74      8.91 o
  -4  -6   7       67.96       66.81      5.53 o
  -3  -6   7      205.95      196.58      7.78 o
  -2  -6   7      692.66      719.12     13.39 o
  -1  -6   7      794.11      832.69     19.57 o
   0  -6   7      292.99      298.21      8.59 o
   1  -6   7      132.65      136.04      4.90 o
   2  -6   7        0.27        0.76      1.12 o
   3  -6   7        7.33        3.57      2.76 o
   4  -6   7        0.62       -0.81      2.01 o
   5  -6   7       27.61       34.03      5.02 o
  -7  -5   7      160.89      163.43     12.36 o
  -6  -5   7      195.54      185.39     12.68 o
  -5  -5   7      317.32      308.98     16.42 o
  -4  -5   7       43.87       44.72      6.91 o
  -3  -5   7       34.48       33.48      2.37 o
  -2  -5   7      266.23      250.86      6.35 o
  -1  -5   7       29.37       35.46      1.91 o
   0  -5   7      107.42      103.80      3.94 o
   1  -5   7      321.48      298.95      7.38 o
   2  -5   7      185.72      178.69      5.65 o
   3  -5   7      240.44      250.25      7.08 o
   4  -5   7      207.63      213.15      6.67 o
   5  -5   7       52.67       56.36      5.57 o
  -7  -4   7      150.22      154.33     12.20 o
  -6  -4   7      125.25      119.69     10.08 o
  -5  -4   7      107.35      103.59      8.94 o
  -4  -4   7       28.16       27.74      2.71 o
  -3  -4   7       16.84       16.69      1.80 o
  -2  -4   7       51.04       52.56      2.59 o
  -1  -4   7      127.94      143.58      4.25 o
   0  -4   7      388.06      378.22      8.01 o
   1  -4   7      155.27      162.54      4.95 o
   2  -4   7      203.89      201.80      7.78 o
   3  -4   7      186.90      192.31      5.82 o
   4  -4   7       12.39       16.89      2.75 o
   5  -4   7       13.03       12.05      3.17 o
   6  -4   7        0.25        0.64      2.11 o
  -7  -3   7       11.87       13.33      4.72 o
  -6  -3   7       15.62       14.47      4.55 o
  -5  -3   7       58.82       65.70      5.35 o
  -4  -3   7      167.23      151.57      7.30 o
  -3  -3   7      378.28      402.33     17.24 o
  -2  -3   7      731.46      744.77     17.47 o
  -1  -3   7      433.61      435.97      8.12 o
   0  -3   7      498.60      491.70     11.33 o
   1  -3   7       76.43       73.99      4.95 o
   2  -3   7      161.99      161.37      6.83 o
   3  -3   7        0.60        0.10      0.91 o
   4  -3   7       53.18       63.77      3.30 o
   5  -3   7      364.36      360.10     12.19 o
   6  -3   7       52.18       44.13      4.94 o
   7  -3   7       57.74       52.13      5.69 o
  -7  -2   7       47.99       50.41      7.81 o
  -6  -2   7      249.41      278.41     15.94 o
  -5  -2   7      106.26      115.95      9.43 o
  -4  -2   7       94.51      103.26      8.46 o
  -3  -2   7        9.58        9.51      2.18 o
  -2  -2   7      124.26      110.15      5.16 o
  -1  -2   7       30.49       29.20      2.85 o
   0  -2   7       32.07       34.39      1.52 o
   1  -2   7      140.70      138.82      4.18 o
   2  -2   7      615.07      640.17     17.96 o
   3  -2   7      385.03      378.67      8.14 o
   4  -2   7      233.75      245.34      6.28 o
   5  -2   7      574.85      507.59     55.62 o
   6  -2   7      159.70      162.61     12.52 o
   7  -2   7       21.56       19.51      5.53 o
  -7  -1   7      225.89      250.76     16.42 o
  -6  -1   7      198.02      212.38     13.99 o
  -5  -1   7       16.95       13.17      4.23 o
  -4  -1   7      834.16      808.07     28.62 o
  -3  -1   7      251.81      216.29     11.71 o
  -2  -1   7        4.93        7.97      2.76 o
  -1  -1   7      427.21      489.47     12.29 o
   0  -1   7       58.95       48.05      6.42 o
   1  -1   7      719.71      696.34      9.73 o
   2  -1   7       88.37       85.14      3.24 o
   3  -1   7      175.53      163.08     11.66 o
   4  -1   7      386.14      383.25      9.01 o
   5  -1   7       61.45       63.32      4.51 o
   6  -1   7        2.04        0.30      1.60 o
   7  -1   7        0.11        0.98      2.60 o
   8  -1   7       11.57       12.85      5.37 o
  -7   0   7       33.85       29.43      6.83 o
  -6   0   7       13.13       11.55      4.23 o
  -5   0   7       57.45       55.62      7.16 o
  -4   0   7      143.47      135.63      9.59 o
  -3   0   7       27.07       24.39      4.55 o
  -2   0   7     1158.20     1253.97     29.03 o
  -1   0   7      820.90      753.23     16.77 o
   0   0   7     2069.62     2073.28     37.58 o
   1   0   7      601.85      576.30      8.21 o
   2   0   7      120.21      105.76      9.68 o
   3   0   7      757.22      803.95     11.15 o
   4   0   7      127.51      119.99      5.55 o
   5   0   7       11.29       13.47      3.50 o
   6   0   7       38.48       38.74      3.70 o
   7   0   7       21.67       21.30      5.37 o
   8   0   7      179.16      170.92     13.17 o
  -7   1   7       13.08        8.78      4.72 o
  -6   1   7       87.77       75.78      9.11 o
  -5   1   7       64.96       66.84      7.97 o
  -4   1   7      120.48      120.18      9.11 o
  -3   1   7      368.21      342.97     15.45 o
  -2   1   7      578.08      612.60     21.47 o
  -1   1   7      433.99      429.32     16.26 o
   0   1   7        7.17       19.09      2.24 o
   1   1   7      568.59      583.60      9.76 o
   2   1   7      777.14      828.79     11.21 o
   3   1   7      360.33      372.26      6.07 o
   4   1   7      274.96      269.57      4.65 o
   5   1   7      154.59      168.33      6.21 o
   6   1   7      330.19      351.66     19.51 o
   7   1   7      273.42      267.67     15.12 o
   8   1   7      299.67      292.72     17.24 o
  -6   2   7       16.35       19.84      5.53 o
  -5   2   7        6.70       10.41      4.07 o
  -4   2   7      180.11      181.16     11.71 o
  -3   2   7      157.99      159.25      5.19 o
  -2   2   7       50.66       46.42      7.72 o
  -1   2   7        3.31        3.35      1.08 o
   0   2   7       49.70       49.69      2.23 o
   1   2   7      694.15      692.08      9.58 o
   2   2   7      253.01      251.73      4.05 o
   3   2   7     1092.05     1127.42     11.74 o
   4   2   7      708.89      682.71      7.58 o
   5   2   7      301.26      320.46      8.54 o
   6   2   7      244.42      259.22     13.66 o
   7   2   7       97.87       98.22      9.27 o
   8   2   7        8.93       13.99      4.72 o
  -6   3   7       14.11       18.21      5.69 o
  -5   3   7        2.80        2.76      2.93 o
  -4   3   7        5.72       -0.33      1.95 o
  -3   3   7        0.17       -1.63      1.63 o
  -2   3   7       46.79       62.28      6.18 o
  -1   3   7      783.18      781.72     25.04 o
   0   3   7      799.84      751.56     16.38 o
   1   3   7       61.34       49.46      2.08 o
   2   3   7      399.46      384.96      5.45 o
   3   3   7      105.69       93.21      1.94 o
   4   3   7      220.91      210.95      2.78 o
   5   3   7      178.15      183.98      7.12 o
   6   3   7       90.42       96.92      7.81 o
   7   3   7      397.47      358.58     17.24 o
   8   3   7       32.06       35.78      6.50 o
   9   3   7       61.26       70.58      9.27 o
  -6   4   7        0.79        5.20      3.74 o
  -5   4   7       59.26       73.67      9.11 o
  -4   4   7       30.78       36.92      6.50 o
  -3   4   7       10.40       15.12      4.39 o
  -2   4   7      395.51      377.93     16.59 o
  -1   4   7      527.56      498.43     18.70 o
   0   4   7      284.80      296.00     12.52 o
   1   4   7       59.28       50.36      2.45 o
   2   4   7        9.84        9.68      0.79 o
   3   4   7       46.99       48.21      1.60 o
   4   4   7      390.16      354.13      7.41 o
   5   4   7        8.68       10.31      2.74 o
   6   4   7       14.06       15.74      2.02 o
   7   4   7      111.84      112.86      4.58 o
   8   4   7       67.00       65.54      7.97 o
   9   4   7       75.71      102.45     10.57 o
  -5   5   7       75.41       67.81      9.27 o
  -4   5   7      100.85       84.40      9.27 o
  -3   5   7       17.36       25.21      5.37 o
  -2   5   7       57.28       58.06      6.67 o
  -1   5   7        0.03        0.33      1.95 o
   0   5   7       40.71       34.78      3.09 o
   1   5   7       67.76       61.90      2.31 o
   2   5   7       70.75       65.68      1.98 o
   3   5   7      600.54      627.16      6.50 o
   4   5   7      326.75      337.67      7.30 o
   5   5   7       93.95      103.64      3.80 o
   6   5   7       33.36       32.93      2.48 o
   7   5   7       60.48       58.86      3.46 o
   8   5   7        6.12        2.54      1.58 o
   9   5   7       14.66       16.26      5.37 o
  -5   6   7        2.54        4.55      4.07 o
  -4   6   7        0.01        0.81      3.09 o
  -3   6   7        0.04        0.00      2.60 o
  -2   6   7       21.50       15.94      4.39 o
  -1   6   7      359.64      361.51     16.26 o
   0   6   7     2946.92     2934.70     40.41 o
   1   6   7        3.43        2.00      0.79 o
   2   6   7      324.70      299.33      4.90 o
   3   6   7      224.05      237.51      3.42 o
   4   6   7       68.37       69.99      3.70 o
   5   6   7        4.72        4.49      2.51 o
   6   6   7      106.81      112.48      4.22 o
   7   6   7       35.48       38.79      4.01 o
   8   6   7       36.72       39.37      4.69 o
   9   6   7       45.74       51.00      5.67 o
  -4   7   7        6.57       12.85      5.20 o
  -3   7   7       58.87       51.55      7.97 o
  -2   7   7       14.83       20.17      5.04 o
  -1   7   7      137.20      140.18     10.08 o
   0   7   7      259.68      272.58      6.78 o
   1   7   7      830.94      879.54     14.68 o
   2   7   7       14.78       10.49      1.06 o
   3   7   7        5.88        6.27      1.27 o
   4   7   7      282.43      244.53      7.03 o
   5   7   7       80.70       89.23      3.71 o
   6   7   7       12.60       17.30      2.78 o
   7   7   7      108.87      109.98      5.41 o
   8   7   7      128.86      133.99      7.45 o
  -3   8   7       64.70       92.04     10.41 o
  -2   8   7      124.77      125.87     10.73 o
  -1   8   7        0.35       -1.30      2.28 o
   0   8   7       16.13       12.82      1.79 o
   1   8   7        2.17        1.57      1.11 o
   2   8   7        0.14        0.06      0.63 o
   3   8   7       13.40       18.76      1.59 o
   4   8   7       71.93       71.49      3.66 o
   5   8   7      145.93      135.88      4.61 o
   6   8   7       38.91       35.86      2.69 o
   7   8   7       45.37       44.55      3.09 o
   8   8   7       49.56       39.35      7.32 o
  -2   9   7       15.01        9.59      4.88 o
  -1   9   7       16.05       23.42      5.69 o
   0   9   7      163.82      176.73      6.74 o
   1   9   7       30.15       33.98      3.19 o
   2   9   7      142.35      154.67      5.22 o
   3   9   7       79.78       86.21      4.77 o
   4   9   7       30.99       16.24      4.23 o
   5   9   7       23.71       22.48      6.67 o
   6   9   7       54.32       60.71      4.26 o
   7   9   7       30.12       30.15      6.83 o
   8   9   7       30.30       26.18      6.50 o
  -1  10   7      106.68      114.97     11.22 o
   0  10   7       90.03       88.75      5.20 o
   1  10   7      206.14      204.42     12.52 o
   2  10   7       51.26       59.32      4.86 o
   3  10   7        2.10        1.79      2.76 o
   4  10   7        0.03        1.79      2.93 o
   5  10   7        1.38        3.25      3.42 o
   6  10   7        0.31        2.28      3.09 o
   7  10   7        2.12        2.28      3.74 o
   0  11   7        4.67        2.76      4.23 o
   1  11   7       10.18        5.20      4.07 o
   2  11   7       13.53        5.04      4.23 o
   3  11   7       13.01        6.34      3.58 o
   4  11   7       57.49       54.32      7.81 o
   5  11   7       53.61       64.56      8.62 o
   6  11   7       30.37       42.12      7.97 o
   2  12   7       34.75       37.73      7.16 o
   3  12   7        8.03        5.04      3.74 o
   4  12   7        1.59        1.46      3.58 o
   5  12   7       10.69        8.13      4.39 o
  -3  -9   8        2.21        0.98      3.90 o
  -2  -9   8       14.63        7.16      4.88 o
  -1  -9   8        2.55        3.42      4.23 o
   0  -9   8        3.89        0.98      3.42 o
  -5  -8   8        2.28        0.00      3.42 o
  -4  -8   8       72.79       83.10     10.08 o
  -3  -8   8       35.92       29.60      6.99 o
  -2  -8   8       37.30       51.23      8.29 o
  -1  -8   8       44.43       48.30      8.13 o
   0  -8   8       43.76       52.53      8.62 o
   1  -8   8       79.49       75.13      9.76 o
   2  -8   8       67.87       68.30      9.92 o
  -5  -7   8       10.90       15.12      5.20 o
  -4  -7   8      107.77      114.49     11.06 o
  -3  -7   8      184.38      160.34     12.36 o
  -2  -7   8        0.59       -0.98      2.28 o
  -1  -7   8       44.76       47.79      3.89 o
   0  -7   8       68.06       74.38      5.77 o
   1  -7   8      287.14      233.36     15.12 o
   2  -7   8       59.89       56.43      8.46 o
   3  -7   8        3.78        1.63      3.58 o
  -6  -6   8      135.28      135.79     11.71 o
  -5  -6   8      101.43       99.02      8.46 o
  -4  -6   8       72.13       71.51      5.61 o
  -3  -6   8       44.83       36.08      3.91 o
  -2  -6   8       71.88       68.36      4.92 o
  -1  -6   8       10.50        8.81      3.52 o
   0  -6   8        1.73        1.00      1.14 o
   1  -6   8       48.51       49.66      5.15 o
   2  -6   8       10.00        3.27      2.29 o
   3  -6   8      196.41      185.61      8.93 o
   4  -6   8       59.21       70.07      6.13 o
  -6  -5   8       91.46       85.86      9.59 o
  -5  -5   8        5.81        2.60      2.93 o
  -4  -5   8       87.11       80.57      9.35 o
  -3  -5   8      169.14      166.84      7.72 o
  -2  -5   8        8.28        4.81      2.36 o
  -1  -5   8       66.19       76.73      3.43 o
   0  -5   8      388.20      383.43      8.77 o
   1  -5   8      575.69      606.84     13.01 o
   2  -5   8      449.08      466.05     12.72 o
   3  -5   8      173.28      173.55      7.05 o
   4  -5   8        0.32       -0.91      1.94 o
   5  -5   8       24.31       17.73      3.77 o
  -7  -4   8        0.20       -0.98      3.25 o
  -6  -4   8       24.81       32.52      6.50 o
  -5  -4   8      193.01      182.95     12.52 o
  -4  -4   8      628.50      652.76     25.69 o
  -3  -4   8      390.30      404.08     12.25 o
  -2  -4   8       71.79       68.64      5.04 o
  -1  -4   8      218.52      213.02     14.31 o
   0  -4   8      320.64      311.35      7.42 o
   1  -4   8       62.42       66.53      4.33 o
   2  -4   8      234.65      270.96      9.05 o
   3  -4   8       75.94       68.83      3.63 o
   4  -4   8       30.67       31.63      2.97 o
   5  -4   8      298.93      299.21     11.78 o
   6  -4   8       37.82       41.22      5.35 o
  -7  -3   8       42.33       39.32      8.21 o
  -6  -3   8       83.85       90.65      8.13 o
  -5  -3   8      135.80      137.29      8.94 o
  -4  -3   8     1733.65     1741.51     51.71 o
  -3  -3   8       58.96       61.04      4.51 o
  -2  -3   8      178.96      174.60      7.10 o
  -1  -3   8      170.75      157.89      6.64 o
   0  -3   8       15.35       15.52      1.23 o
   1  -3   8      180.31      192.87      7.86 o
   2  -3   8        3.95        3.22      1.16 o
   3  -3   8       56.22       54.76      3.17 o
   4  -3   8      124.02      130.76      4.82 o
   5  -3   8      146.14      156.94      7.93 o
   6  -3   8      125.97      135.45      7.93 o
  -7  -2   8      254.51      270.28     17.40 o
  -6  -2   8       86.93       95.13      9.92 o
  -5  -2   8      122.06      129.28     10.41 o
  -4  -2   8        0.60        0.16      2.11 o
  -3  -2   8      138.74      136.50      7.24 o
  -2  -2   8        8.00        5.12      1.72 o
  -1  -2   8      235.10      229.77      8.08 o
   0  -2   8      495.32      471.88     12.52 o
   1  -2   8      665.82      656.42     11.98 o
   2  -2   8      337.33      342.12      7.83 o
   3  -2   8      367.50      372.23      8.38 o
   4  -2   8       97.25       99.31      3.97 o
   5  -2   8        0.39        1.52      2.68 o
   6  -2   8        7.51        4.56      2.41 o
   7  -2   8        9.19        9.59      4.55 o
  -7  -1   8       79.22       77.41     10.08 o
  -6  -1   8       87.76       80.66      9.43 o
  -5  -1   8        0.04        0.49      2.44 o
  -4  -1   8      135.34      151.73     10.57 o
  -3  -1   8      134.64      139.85      9.76 o
  -2  -1   8      113.45      117.50      4.69 o
  -1  -1   8       11.62       17.51      4.31 o
   0  -1   8       83.08       69.88      4.13 o
   1  -1   8      371.60      367.13      6.04 o
   2  -1   8       86.69       88.60      3.46 o
   3  -1   8      196.05      195.17      5.46 o
   4  -1   8       54.12       49.92      2.79 o
   5  -1   8      114.82      126.11      4.09 o
   6  -1   8      183.45      198.53      8.59 o
   7  -1   8       43.49       46.51      7.81 o
  -7   0   8        9.92        6.99      4.72 o
  -6   0   8       53.73       50.09      7.97 o
  -5   0   8      324.73      312.72     17.08 o
  -4   0   8      417.82      396.80     18.70 o
  -3   0   8      118.22      108.47      8.62 o
  -2   0   8      512.99      505.43     19.68 o
  -1   0   8     1468.16     1431.66     28.49 o
   0   0   8        2.85        5.63      1.60 o
   1   0   8        6.12        5.37      1.34 o
   2   0   8      112.64      110.37      7.37 o
   3   0   8      391.33      403.81      8.32 o
   4   0   8        0.51        0.06      0.67 o
   5   0   8      107.57      112.87      5.62 o
   6   0   8      163.51      167.15      7.30 o
   7   0   8      181.90      183.11     13.17 o
   8   0   8        7.93        1.79      3.58 o
  -6   1   8       94.13      113.84     11.22 o
  -5   1   8      170.68      174.49     12.36 o
  -4   1   8       25.37       25.04      5.04 o
  -3   1   8        0.33        0.81      1.95 o
  -2   1   8       17.32       15.94      3.74 o
  -1   1   8        9.17        9.75      2.01 o
   0   1   8      240.54      248.19      8.05 o
   1   1   8      723.11      748.87     16.61 o
   2   1   8      434.40      408.88      8.15 o
   3   1   8      225.63      214.33      5.34 o
   4   1   8     1016.75     1040.37     20.96 o
   5   1   8      245.65      243.26     12.77 o
   6   1   8      142.83      132.70     10.08 o
   7   1   8        4.25       -0.33      2.60 o
   8   1   8        0.65       -1.63      2.93 o
  -6   2   8      126.38      158.07     13.17 o
  -5   2   8        0.16       -1.14      2.44 o
  -4   2   8        5.58        2.11      2.44 o
  -3   2   8       15.11        8.29      3.09 o
  -2   2   8      124.21      129.28      8.78 o
  -1   2   8      269.10      249.38      8.33 o
   0   2   8      130.90      128.37      3.60 o
   1   2   8      377.08      354.30      6.97 o
   2   2   8       44.95       35.74      1.86 o
   3   2   8      149.89      174.56      3.42 o
   4   2   8        0.57        0.40      0.53 o
   5   2   8       82.21       91.14      4.15 o
   6   2   8       47.26       54.97      6.83 o
   7   2   8      102.39      113.18     10.08 o
   8   2   8       73.76       54.15      8.13 o
  -6   3   8        6.66        1.95      3.74 o
  -5   3   8       84.74      113.18     11.06 o
  -4   3   8       61.45       93.51      9.27 o
  -3   3   8        1.44        3.25      2.60 o
  -2   3   8      142.29      152.21      9.92 o
  -1   3   8      537.09      555.19     20.33 o
   0   3   8      126.20      121.52      5.18 o
   1   3   8       91.63       88.42      3.15 o
   2   3   8       27.65       25.86      1.36 o
   3   3   8      255.44      271.95      4.44 o
   4   3   8       56.67       58.41      1.70 o
   5   3   8      130.42      126.91      5.98 o
   6   3   8     1167.49     1145.34     35.78 o
   7   3   8        9.83       13.66      4.23 o
   8   3   8        6.61        5.53      3.58 o
  -5   4   8      167.38      150.42     12.52 o
  -4   4   8       14.01        8.29      3.74 o
  -3   4   8      148.13      105.22      8.94 o
  -2   4   8        1.71       -0.16      1.79 o
  -1   4   8       34.98       42.61      5.53 o
   0   4   8      289.89      295.93      9.14 o
   1   4   8        2.11        2.16      0.96 o
   2   4   8      708.93      690.03     14.25 o
   3   4   8      266.35      272.33      3.97 o
   4   4   8      387.36      392.30      5.63 o
   5   4   8      464.37      467.36     28.78 o
   6   4   8      515.54      497.23     31.79 o
   7   4   8      142.04      165.06     11.22 o
   8   4   8       16.48        7.48      3.74 o
  -5   5   8       16.23       18.38      5.69 o
  -4   5   8        0.01       -1.79      2.60 o
  -3   5   8        2.58        2.11      2.76 o
  -2   5   8       25.71       17.73      4.39 o
  -1   5   8      513.79      482.50     19.19 o
   0   5   8      630.57      629.09     23.74 o
   1   5   8      908.43      908.28     15.40 o
   2   5   8       96.49       96.44      2.95 o
   3   5   8       68.19       69.02      2.80 o
   4   5   8       67.69       68.27      3.16 o
   5   5   8      106.83      109.00      4.09 o
   6   5   8       30.83       28.90      2.77 o
   7   5   8        1.14        0.29      1.30 o
   8   5   8        1.07        0.65      2.44 o
  -4   6   8       50.87       57.73      8.94 o
  -3   6   8       55.11       62.45      8.46 o
  -2   6   8      103.08       95.62      8.94 o
  -1   6   8      318.86      335.81     15.94 o
   0   6   8      178.90      181.44      7.18 o
   1   6   8      544.44      567.38     11.17 o
   2   6   8      122.78      127.09      4.25 o
   3   6   8       78.31       64.96      2.41 o
   4   6   8       29.66       24.75      2.84 o
   5   6   8       10.22        9.15      1.64 o
   6   6   8       67.00       62.13      3.39 o
   7   6   8       29.54       34.09      2.90 o
   8   6   8       40.59       40.61      4.79 o
  -4   7   8       13.05       21.30      6.67 o
  -3   7   8       40.08       47.00      7.81 o
  -2   7   8       18.04       18.70      4.88 o
  -1   7   8        8.21        8.94      3.58 o
   0   7   8       37.61       25.39     15.29 o
   1   7   8      299.14      283.36      6.00 o
   2   7   8      136.52      137.04      4.15 o
   3   7   8       58.93       62.93      2.29 o
   4   7   8       16.48       23.62      2.15 o
   5   7   8      486.92      471.89      9.90 o
   6   7   8       53.80       62.13      4.12 o
   7   7   8       17.04       16.78      2.26 o
   8   7   8      136.81      144.38      7.89 o
  -3   8   8        2.51        0.81      3.74 o
  -2   8   8        2.63        4.07      3.58 o
  -1   8   8        0.55        1.79      2.60 o
   0   8   8       37.24       37.13      3.75 o
   1   8   8       55.97       58.68      2.83 o
   2   8   8       39.62       34.68      2.45 o
   3   8   8       46.99       48.17      3.23 o
   4   8   8       51.19       55.82      3.10 o
   5   8   8        2.35        3.72      1.38 o
   6   8   8        4.02        3.27      1.47 o
   7   8   8       16.29       16.10      2.37 o
   8   8   8       42.56       32.23      4.41 o
  -2   9   8       53.31       79.85      9.92 o
  -1   9   8       36.15       36.10      6.83 o
   0   9   8       91.68      100.66      9.27 o
   1   9   8      193.20      205.88      6.27 o
   2   9   8        1.39        0.32      0.86 o
   3   9   8        4.64        6.27      3.17 o
   4   9   8       24.19       24.72      3.74 o
   5   9   8        0.15       -1.19      1.41 o
   6   9   8        0.45        1.14      2.93 o
   7   9   8       11.26       14.64      5.04 o
   8   9   8      110.03      126.52     11.87 o
  -1  10   8       20.02       13.01      5.37 o
   0  10   8       26.14       29.92      6.34 o
   1  10   8        1.30        0.55      2.11 o
   2  10   8       21.81       18.54      5.04 o
   3  10   8       24.34       13.01      4.55 o
   4  10   8       34.99       44.40      6.99 o
   5  10   8      116.72      131.07     10.73 o
   6  10   8       10.00        6.34      3.90 o
   7  10   8        2.80        3.90      3.74 o
   1  11   8       80.43       74.00      6.99 o
   2  11   8        1.13       -0.33      2.93 o
   3  11   8      109.75       96.43      9.43 o
   4  11   8       38.44       42.61      7.32 o
   5  11   8       27.55       41.14      7.32 o
   6  11   8        9.74        9.27      4.72 o
  -3  -8   9       89.55       98.87     11.22 o
  -2  -8   9        3.94       -1.14      3.25 o
  -1  -8   9       31.66       25.04      6.83 o
   0  -8   9       12.36        4.39      4.23 o
   1  -8   9        3.45        8.62      4.88 o
  -4  -7   9       62.35       57.57      8.78 o
  -3  -7   9       99.88       93.51     10.57 o
  -2  -7   9       12.09       20.98      6.02 o
  -1  -7   9       16.56       16.68      3.82 o
   0  -7   9        2.49        1.95      3.09 o
   1  -7   9      210.51      180.67     13.82 o
   2  -7   9       36.85       30.90      7.32 o
  -5  -6   9       40.51       43.58      7.81 o
  -4  -6   9       16.75       16.16      4.72 o
  -3  -6   9        5.65        4.58      2.22 o
  -2  -6   9       11.86        9.99      2.70 o
  -1  -6   9       67.90       72.34      3.80 o
   0  -6   9       84.60       90.04      7.08 o
   1  -6   9      167.97      180.34      8.38 o
   2  -6   9     1415.63     1317.09     29.68 o
   3  -6   9       46.39       54.25      5.53 o
   4  -6   9        9.00       12.56      4.15 o
  -6  -5   9        3.27        8.62      4.72 o
  -5  -5   9       32.96       20.73      3.90 o
  -4  -5   9      477.56      473.75     14.42 o
  -3  -5   9      125.81      116.06      6.44 o
  -2  -5   9      155.87      163.35     13.58 o
  -1  -5   9      102.84      112.35      7.14 o
   0  -5   9       78.31       78.89      7.94 o
   1  -5   9      216.58      216.23      6.66 o
   2  -5   9      427.76      415.67     13.43 o
   3  -5   9       84.18       85.63      6.34 o
   4  -5   9       18.34       20.04      3.90 o
   5  -5   9        6.11        3.85      2.92 o
  -6  -4   9        4.52        5.20      3.58 o
  -5  -4   9      209.60      206.37     13.82 o
  -4  -4   9       92.03       90.12      6.07 o
  -3  -4   9      329.36      321.90     11.01 o
  -2  -4   9       68.69       66.07      4.88 o
  -1  -4   9       19.60       16.01      3.50 o
   0  -4   9        1.47       -0.95      0.95 o
   1  -4   9        3.81        1.03      1.21 o
   2  -4   9       11.10       10.66      1.92 o
   3  -4   9       46.51       58.81      5.28 o
   4  -4   9      125.87      134.79      7.52 o
   5  -4   9       36.17       36.71      4.99 o
  -6  -3   9      100.86      112.39      8.05 o
  -5  -3   9      246.17      223.44     14.31 o
  -4  -3   9      104.97       93.67      9.11 o
  -3  -3   9      126.56      124.78      7.07 o
  -2  -3   9       14.16       14.33      3.42 o
  -1  -3   9       13.89       16.87      2.87 o
   0  -3   9      123.28      118.76      6.56 o
   1  -3   9      119.16      123.42      4.50 o
   2  -3   9      570.40      587.56     13.30 o
   3  -3   9      284.80      290.01      7.72 o
   4  -3   9       14.86       15.36      2.27 o
   5  -3   9        2.90        3.30      2.93 o
   6  -3   9        0.68        0.67      2.36 o
  -6  -2   9       39.74       49.76      8.13 o
  -5  -2   9        4.25        1.79      3.25 o
  -4  -2   9        4.89        4.26      2.06 o
  -3  -2   9      854.36      811.39     19.78 o
  -2  -2   9      276.70      260.47      9.24 o
  -1  -2   9      104.95      110.59     10.33 o
   0  -2   9        1.01        0.00      1.26 o
   1  -2   9      455.93      444.75      9.47 o
   2  -2   9      147.85      157.28      5.14 o
   3  -2   9        5.78        4.95      1.40 o
   4  -2   9        0.09        2.05      1.25 o
   5  -2   9      133.55      125.00      8.05 o
   6  -2   9      113.19      117.67      8.13 o
   7  -2   9       42.30       46.67      8.29 o
  -6  -1   9      102.61      120.50     11.71 o
  -5  -1   9      142.46      144.73     11.55 o
  -4  -1   9      145.57      140.99     10.90 o
  -3  -1   9      154.77      140.50     10.25 o
  -2  -1   9      182.61      170.32      6.00 o
  -1  -1   9      132.94      138.52      6.31 o
   0  -1   9      424.36      429.68     12.13 o
   1  -1   9      126.51      117.17      7.30 o
   2  -1   9        1.12        1.42      0.94 o
   3  -1   9       73.63       72.37      3.44 o
   4  -1   9      223.30      228.14      6.32 o
   5  -1   9      203.98      209.52      5.88 o
   6  -1   9      125.47      131.07     11.06 o
   7  -1   9       30.39       17.40      5.69 o
  -6   0   9      381.30      379.23     20.98 o
  -5   0   9      257.12      239.87     15.45 o
  -4   0   9       71.21       72.20      8.29 o
  -3   0   9        1.02        0.00      1.79 o
  -2   0   9       92.61       90.55      5.37 o
  -1   0   9        7.12        6.34      1.47 o
   0   0   9       40.03       38.70      3.51 o
   1   0   9      101.74      110.45      3.94 o
   2   0   9      456.52      465.11     12.04 o
   3   0   9      161.16      166.71      5.11 o
   4   0   9      312.44      336.03      7.71 o
   5   0   9       66.83       73.22      4.07 o
   6   0   9      274.42      291.42     16.26 o
   7   0   9        0.04       -1.46      2.76 o
  -6   1   9      104.18      150.59     13.01 o
  -5   1   9        8.48       16.10      5.20 o
  -4   1   9       10.29        5.69      3.42 o
  -3   1   9      360.17      354.68     17.40 o
  -2   1   9      638.72      615.52     23.42 o
  -1   1   9      191.62      179.26      7.81 o
   0   1   9      176.92      182.34      5.76 o
   1   1   9     1155.36     1118.39     23.34 o
   2   1   9      340.62      348.30      7.66 o
   3   1   9      363.72      392.87      8.34 o
   4   1   9       40.42       40.62      2.48 o
   5   1   9       57.51       70.20     10.49 o
   6   1   9      293.33      311.42     16.26 o
   7   1   9       77.25       61.96      8.46 o
   8   1   9       99.53       84.40     10.25 o
  -6   2   9       85.70       92.86     10.90 o
  -5   2   9        4.95        2.76      3.25 o
  -4   2   9      153.99      161.97     11.87 o
  -3   2   9      361.76      333.21     16.59 o
  -2   2   9       24.80       33.99      5.37 o
  -1   2   9      133.25      140.17      3.96 o
   0   2   9      218.79      214.19      4.90 o
   1   2   9      103.73       94.76      2.78 o
   2   2   9       30.48       39.56      1.90 o
   3   2   9       50.50       52.26      3.23 o
   4   2   9       29.57       28.85      1.76 o
   5   2   9      322.76      325.89     15.77 o
   6   2   9      663.58      653.25     25.21 o
   7   2   9      234.82      255.32     15.12 o
   8   2   9       28.91       26.83      6.67 o
  -5   3   9      150.63      181.81     13.99 o
  -4   3   9      145.94      159.04     12.20 o
  -3   3   9      194.09      162.62     11.38 o
  -2   3   9       13.19       11.06      3.74 o
  -1   3   9       18.01       21.44      2.98 o
   0   3   9      275.12      270.87      6.58 o
   1   3   9       24.85       22.23      1.78 o
   2   3   9      172.45      174.93      4.47 o
   3   3   9       75.57       70.03      2.55 o
   4   3   9      219.20      221.28      4.28 o
   5   3   9       83.61       69.88      5.20 o
   6   3   9       11.60        2.76      2.76 o
   7   3   9       56.41       66.84      8.13 o
   8   3   9        3.77       -0.49      3.09 o
  -5   4   9       63.20       59.36      9.27 o
  -4   4   9        6.14        6.99      4.07 o
  -3   4   9       19.91       14.64      4.72 o
  -2   4   9       10.04       19.51      4.72 o
  -1   4   9       19.49       19.42      2.99 o
   0   4   9      147.34      142.60      4.62 o
   1   4   9      796.93      784.75     13.68 o
   2   4   9      322.75      342.88      6.35 o
   3   4   9      308.44      308.17      5.79 o
   4   4   9      119.33      120.43      3.77 o
   5   4   9       93.38       95.72      5.39 o
   6   4   9       75.05       81.69      5.46 o
   7   4   9       15.52       16.10      4.88 o
   8   4   9       13.77       15.45      4.88 o
  -4   5   9      123.53      114.32     11.38 o
  -3   5   9       70.75       71.39      8.46 o
  -2   5   9       87.69       78.38      8.13 o
  -1   5   9       98.18      110.90      5.91 o
   0   5   9      102.81      116.39      5.75 o
   1   5   9      474.53      463.64      9.61 o
   2   5   9      312.80      316.71      7.38 o
   3   5   9        0.05       -0.10      0.56 o
   4   5   9        5.15        4.06      0.96 o
   5   5   9       22.44       13.48      2.64 o
   6   5   9      124.39      112.36      6.21 o
   7   5   9      351.56      339.56     24.23 o
   8   5   9       47.68       42.77      7.16 o
  -4   6   9       94.35      103.43     11.22 o
  -3   6   9       27.98       14.64      4.88 o
  -2   6   9        1.23       -1.14      2.28 o
  -1   6   9       97.00       90.87      9.76 o
   0   6   9       56.08       53.17      4.20 o
   1   6   9       73.72       72.30      3.56 o
   2   6   9      369.25      378.15      8.48 o
   3   6   9      201.53      189.14      6.36 o
   4   6   9      255.70      266.24      6.88 o
   5   6   9       31.42       38.35      2.77 o
   6   6   9       46.59       42.33      3.04 o
   7   6   9      130.46      127.91     12.36 o
   8   6   9        9.61        9.31      3.10 o
  -3   7   9       32.19       26.18      6.50 o
  -2   7   9       18.40       23.25      5.85 o
  -1   7   9       38.14       39.20      4.26 o
   0   7   9       73.78       65.05      5.37 o
   1   7   9      122.07      132.07      7.74 o
   2   7   9      155.73      151.54      5.03 o
   3   7   9      333.73      334.97      6.93 o
   4   7   9      548.16      493.52     12.25 o
   5   7   9       54.55       63.21      3.59 o
   6   7   9        0.35        1.14      1.27 o
   7   7   9        1.14        0.56      1.94 o
   8   7   9       91.81      110.81      7.34 o
  -2   8   9       32.01       40.66      7.48 o
  -1   8   9        8.78       14.22      2.93 o
   0   8   9      103.74       92.99     20.00 o
   1   8   9        0.29        0.41      0.99 o
   2   8   9       28.01       26.46      1.72 o
   3   8   9        1.30        0.34      1.02 o
   4   8   9       17.34       17.35      4.09 o
   5   8   9        0.47        0.44      1.19 o
   6   8   9       26.41       23.43      7.81 o
   7   8   9      167.39      168.25     14.07 o
   8   8   9       16.73       17.01      3.63 o
  -2   9   9       10.03       17.08      6.18 o
  -1   9   9       86.02      113.84     10.90 o
   0   9   9       11.98        9.05      2.69 o
   1   9   9        8.39        8.91      1.67 o
   2   9   9        1.25        2.73      1.22 o
   3   9   9       21.09       19.51      4.72 o
   4   9   9       11.63       16.26      4.55 o
   5   9   9       18.64       11.38      4.07 o
   6   9   9       40.59       35.29      6.50 o
   7   9   9       69.92       72.04      8.94 o
   0  10   9       27.68       31.87      6.83 o
   1  10   9       56.99       61.82      5.40 o
   2  10   9       48.22       60.17      7.64 o
   3  10   9       89.05      100.01      9.43 o
   4  10   9      117.79      133.35     10.57 o
   5  10   9       44.31       42.44      6.99 o
   6  10   9       54.15       48.79      7.81 o
   7  10   9       23.88       40.49      7.81 o
   1  11   9       36.01       37.73      7.16 o
   2  11   9      124.41      138.55     11.22 o
   3  11   9        0.90        1.30      3.25 o
   4  11   9        6.01       12.52      5.04 o
   5  11   9        5.41        2.11      3.58 o
  -3  -7  10       22.21       17.24      6.02 o
  -2  -7  10       18.65        8.94      4.88 o
  -1  -7  10       23.79       16.59      5.69 o
   0  -7  10        0.99       -1.46      3.09 o
   1  -7  10       10.30       11.06      5.20 o
  -4  -6  10        1.52        4.07      3.74 o
  -3  -6  10      100.41      111.72     11.55 o
  -2  -6  10      190.45      202.41      9.14 o
  -1  -6  10       73.91       77.92      4.36 o
   0  -6  10       43.53       57.25      5.31 o
   1  -6  10       98.87      102.12      6.88 o
   2  -6  10        5.47        1.79      2.52 o
   3  -6  10        1.36        1.72      2.59 o
  -5  -5  10       40.56       38.33      4.86 o
  -4  -5  10       42.22       34.40      4.53 o
  -3  -5  10      155.13      163.23      8.08 o
  -2  -5  10       84.54       85.56      5.98 o
  -1  -5  10        0.58        1.39      1.31 o
   0  -5  10       11.82       12.12      2.03 o
   1  -5  10        0.03        0.00      1.84 o
   2  -5  10      123.62      116.27      6.99 o
   3  -5  10      208.28      204.33     11.14 o
   4  -5  10      156.33      164.87      9.13 o
  -5  -4  10       29.08       30.26      4.44 o
  -4  -4  10       37.03       41.95      4.69 o
  -3  -4  10      339.92      326.66     21.87 o
  -2  -4  10        3.25        3.90      2.07 o
  -1  -4  10      198.53      196.92      6.03 o
   0  -4  10       62.67       69.78      3.74 o
   1  -4  10       88.57       93.97      5.30 o
   2  -4  10      210.76      227.91     10.08 o
   3  -4  10      382.31      366.75     12.92 o
   4  -4  10       94.58      102.14      7.97 o
   5  -4  10       71.95       76.04      6.66 o
  -5  -3  10        1.27       -1.14      2.93 o
  -4  -3  10        8.48        5.52      2.34 o
  -3  -3  10      237.11      236.78      9.56 o
  -2  -3  10      492.30      475.69     14.14 o
  -1  -3  10      432.61      428.84     13.12 o
   0  -3  10      408.61      424.71      9.61 o
   1  -3  10       66.44       67.91      4.66 o
   2  -3  10      115.32      115.71      4.80 o
   3  -3  10      121.17      115.70      8.30 o
   4  -3  10        8.20        8.21      5.12 o
   5  -3  10       13.26       15.62      3.56 o
  -6  -2  10       34.29       42.05      7.48 o
  -5  -2  10       16.03       17.75      3.98 o
  -4  -2  10      139.32      145.70      8.10 o
  -3  -2  10      166.24      161.75     11.22 o
  -2  -2  10      127.47      139.21      6.90 o
  -1  -2  10        2.81        2.68      1.61 o
   0  -2  10      251.67      249.42      9.31 o
   1  -2  10        0.85        0.14      0.97 o
   2  -2  10       60.60       65.13      3.59 o
   3  -2  10        2.27        5.13      1.55 o
   4  -2  10      295.47      302.44      8.42 o
   5  -2  10      198.95      101.31      8.94 o
   6  -2  10       52.55       52.69      8.29 o
  -6  -1  10      103.11       84.73     10.90 o
  -5  -1  10      110.36      112.05     11.22 o
  -4  -1  10      203.86      178.72     12.85 o
  -3  -1  10       20.97       19.75      2.69 o
  -2  -1  10       24.03       22.14      5.94 o
  -1  -1  10       12.67       11.44      2.34 o
   0  -1  10       48.22       56.34      4.48 o
   1  -1  10        2.29        1.95      1.11 o
   2  -1  10      150.97      149.13      5.09 o
   3  -1  10      733.25      703.33     15.22 o
   4  -1  10        8.44        6.43      1.65 o
   5  -1  10       39.68       45.84      3.65 o
   6  -1  10       17.33       11.71      4.88 o
   7  -1  10       31.22       24.72      6.99 o
  -5   0  10       31.76       33.50      6.99 o
  -4   0  10        2.73       -0.49      2.60 o
  -3   0  10      225.23      226.86     13.99 o
  -2   0  10      240.55      230.68     11.38 o
  -1   0  10      126.78      111.68     10.51 o
   0   0  10      260.16      264.32     12.77 o
   1   0  10      221.15      231.13      6.29 o
   2   0  10      547.99      568.55     11.36 o
   3   0  10     1100.46     1173.39     19.53 o
   4   0  10      161.44      172.04      6.44 o
   5   0  10       11.41        9.50      2.62 o
   6   0  10       20.17       21.47      5.53 o
   7   0  10        7.37        2.93      3.58 o
  -5   1  10       60.18       50.41      8.46 o
  -4   1  10      191.20      170.75     12.85 o
  -3   1  10      325.52      292.23     16.10 o
  -2   1  10      284.02      269.01      9.99 o
  -1   1  10       86.23       92.46      5.45 o
   0   1  10       69.54       73.87      3.94 o
   1   1  10       20.58       28.22      3.26 o
   2   1  10       15.23       12.27      2.97 o
   3   1  10        7.21        7.44      2.21 o
   4   1  10       21.42       21.68      2.06 o
   5   1  10      110.90      122.36      4.96 o
   6   1  10        0.56        4.23      3.42 o
   7   1  10      317.75      320.69     18.38 o
  -5   2  10       93.97      133.84     12.68 o
  -4   2  10      171.62      171.73     12.85 o
  -3   2  10        6.07       12.03      4.23 o
  -2   2  10       43.05       41.36      8.62 o
  -1   2  10       11.44       16.79      2.87 o
   0   2  10        5.54        2.55      1.44 o
   1   2  10      133.41      137.59      7.72 o
   2   2  10       35.82       41.78      3.45 o
   3   2  10      491.97      497.51     10.04 o
   4   2  10      191.37      200.69      8.24 o
   5   2  10       20.86       21.14      4.88 o
   6   2  10        2.09        0.16      2.28 o
   7   2  10        7.32        6.02      3.58 o
   8   2  10       16.37       13.17      5.37 o
  -5   3  10       19.95       13.17      5.37 o
  -4   3  10        8.96        3.58      3.58 o
  -3   3  10        2.78        1.95      2.93 o
  -2   3  10      324.36      336.30     16.75 o
  -1   3  10        2.34        1.90      1.95 o
   0   3  10        7.18        5.84      1.94 o
   1   3  10        6.62        6.99      1.29 o
   2   3  10      808.23      810.93     11.85 o
   3   3  10      195.09      199.08      5.63 o
   4   3  10      115.48      115.70      5.42 o
   5   3  10        4.34        6.02      3.09 o
   6   3  10      142.31      146.20     11.06 o
   7   3  10      130.84      139.04     11.55 o
   8   3  10       37.10       31.87      7.16 o
  -4   4  10       45.58       46.83      8.13 o
  -3   4  10       74.45       77.73      9.11 o
  -2   4  10      220.86      215.96     13.33 o
  -1   4  10      273.96      276.31      9.94 o
   0   4  10       56.43       57.24      3.10 o
   1   4  10        1.86        2.62      1.14 o
   2   4  10       57.41       56.97      2.22 o
   3   4  10        0.50        1.48      0.77 o
   4   4  10        0.32       -0.10      0.87 o
   5   4  10       20.81       21.64      4.55 o
   6   4  10      164.91      170.33      8.70 o
   7   4  10      247.30      259.71     15.29 o
   8   4  10       38.98       39.84      7.48 o
  -4   5  10      114.14      118.88     12.20 o
  -3   5  10       55.15       53.50      8.13 o
  -2   5  10       38.66       50.41      7.32 o
  -1   5  10        2.00        1.40      1.87 o
   0   5  10        0.34        0.09      1.02 o
   1   5  10      382.80      374.27      8.58 o
   2   5  10      107.39      113.65      3.52 o
   3   5  10      377.02      396.05      7.20 o
   4   5  10      509.82      503.22     11.48 o
   5   5  10       20.29       28.13      5.45 o
   6   5  10      162.62      153.85      7.45 o
   7   5  10       72.30       75.32      5.86 o
   8   5  10        6.68        8.29      4.39 o
  -3   6  10        2.99       14.47      5.04 o
  -2   6  10       26.32        9.27      4.07 o
  -1   6  10      148.20      148.27      7.42 o
   0   6  10       44.20       46.65      3.25 o
   1   6  10       17.63       18.68      2.21 o
   2   6  10      103.23      106.31      4.28 o
   3   6  10      214.46      231.08      6.05 o
   4   6  10      144.83      155.76      7.97 o
   5   6  10      224.63      220.74      8.55 o
   6   6  10        1.97        3.42      1.95 o
   7   6  10        4.36        1.44      2.19 o
   8   6  10        3.99        3.12      3.42 o
  -3   7  10       47.55       54.15      8.62 o
  -2   7  10       16.01       20.00      5.53 o
  -1   7  10       85.00       94.32      6.20 o
   0   7  10       93.02       96.28      5.81 o
   1   7  10       33.43       31.85      2.84 o
   2   7  10      154.51      153.40      5.35 o
   3   7  10       25.04       22.09      3.03 o
   4   7  10       26.85       20.52      2.80 o
   5   7  10        6.49        0.77      1.66 o
   6   7  10       46.47       47.66      4.54 o
   7   7  10      183.61      213.21      9.43 o
   8   7  10        3.08       -0.82      2.31 o
  -2   8  10        0.63        0.00      3.25 o
  -1   8  10        2.66        1.63      2.18 o
   0   8  10        8.44       10.71      2.77 o
   1   8  10       81.60       73.66      6.83 o
   2   8  10       11.21        9.10      1.63 o
   3   8  10       17.40       20.42      2.33 o
   4   8  10       86.82       83.98      6.83 o
   5   8  10      109.79       90.35      5.68 o
   6   8  10       84.66       79.68      8.46 o
   7   8  10       57.27       54.69      5.22 o
  -1   9  10       93.61      107.82     10.90 o
   0   9  10        5.83        5.66      2.61 o
   1   9  10        3.69        1.90      1.55 o
   2   9  10       38.62       36.20      2.70 o
   3   9  10        1.98       -0.16      2.60 o
   4   9  10       52.41       65.86      7.48 o
   5   9  10       72.61       89.93      8.78 o
   6   9  10        0.51        2.28      3.09 o
   7   9  10        5.87        2.44      3.58 o
   0  10  10       76.85       76.11      9.27 o
   1  10  10       21.81       31.39      6.02 o
   2  10  10       27.44       31.55      6.18 o
   3  10  10      106.20      114.32      9.92 o
   4  10  10        0.69        1.14      3.25 o
   5  10  10        4.87        8.46      4.07 o
   6  10  10        2.45       -0.49      2.76 o
   3  11  10        3.13        0.65      3.42 o
   4  11  10       20.42       12.36      5.04 o
  -3  -6  11       75.73       86.03     10.73 o
  -2  -6  11      217.06      221.00     15.77 o
  -1  -6  11       24.26       37.89      7.64 o
   0  -6  11        1.69        0.33      3.09 o
   1  -6  11       14.47        9.92      4.72 o
   2  -6  11        9.09        5.00      3.58 o
  -4  -5  11       95.67       94.02      6.91 o
  -3  -5  11      109.06      102.05      6.91 o
  -2  -5  11        0.29        0.24      1.95 o
  -1  -5  11      148.02      157.10      8.13 o
   0  -5  11      143.88      161.72     16.75 o
   1  -5  11      163.33      179.09     15.21 o
   2  -5  11      100.26       96.80      7.02 o
   3  -5  11       57.83       66.22      6.25 o
  -4  -4  11      130.54      119.32      8.78 o
  -3  -4  11       85.60       91.13      6.46 o
  -2  -4  11       42.05       39.78      4.58 o
  -1  -4  11      187.71      198.37      6.75 o
   0  -4  11      358.29      372.31     13.35 o
   1  -4  11       12.43       12.98      6.99 o
   2  -4  11       99.14       99.28      6.83 o
   3  -4  11       10.21       10.78      3.08 o
   4  -4  11        8.08        7.49      3.10 o
  -5  -3  11       48.10       45.97      5.40 o
  -4  -3  11       95.44       99.65      6.92 o
  -3  -3  11      172.62      179.68      9.43 o
  -2  -3  11       91.40       93.97      6.30 o
  -1  -3  11       54.70       48.69      5.61 o
   0  -3  11       46.84       46.64      4.03 o
   1  -3  11        0.01       -0.44      1.12 o
   2  -3  11        3.36        3.25      2.12 o
   3  -3  11        8.91        9.95      2.81 o
   4  -3  11       10.65       17.93      3.61 o
   5  -3  11      117.38      129.29      8.28 o
  -5  -2  11       31.14       19.19      5.85 o
  -4  -2  11       27.81       29.50      4.44 o
  -3  -2  11       57.03       66.36      5.57 o
  -2  -2  11       96.17       89.11      6.07 o
  -1  -2  11        5.29        4.15      2.01 o
   0  -2  11      462.60      459.51     10.26 o
   1  -2  11      241.68      239.94      6.98 o
   2  -2  11      124.28      132.99      7.60 o
   3  -2  11      200.97      194.73     13.33 o
   4  -2  11       27.06       28.45      4.39 o
   5  -2  11       57.27       67.03      6.07 o
  -5  -1  11        0.17       -1.79      2.93 o
  -4  -1  11        0.02        0.09      1.47 o
  -3  -1  11       10.97        9.71      2.29 o
  -2  -1  11       20.45       20.04      5.53 o
  -1  -1  11      104.89       99.54      6.91 o
   0  -1  11      156.38      160.59      7.53 o
   1  -1  11       94.83       97.42      4.25 o
   2  -1  11      124.95      131.72      6.52 o
   3  -1  11       24.37       26.25      2.62 o
   4  -1  11       34.72       30.93      2.86 o
   5  -1  11        2.27        1.71      2.11 o
   6  -1  11        7.70        3.74      3.74 o
  -5   0  11      153.29      151.24     13.01 o
  -4   0  11       41.48       41.47      7.64 o
  -3   0  11       83.37       80.67      6.18 o
  -2   0  11      519.17      484.86     21.94 o
  -1   0  11      217.82      206.04      8.57 o
   0   0  11       32.92       32.20      3.79 o
   1   0  11       64.44       58.49      4.05 o
   2   0  11       23.32       22.86      2.36 o
   3   0  11        0.25        1.10      1.21 o
   4   0  11       33.25       38.94      3.08 o
   5   0  11       52.35       50.84      4.88 o
   6   0  11       21.62       20.00      5.69 o
  -5   1  11       15.20       26.34      7.16 o
  -4   1  11       41.87       59.03      8.62 o
  -3   1  11        5.03        7.16      2.57 o
  -2   1  11        2.68        1.03      1.80 o
  -1   1  11       10.55       10.09      2.05 o
   0   1  11      287.97      288.46     10.12 o
   1   1  11      209.61      216.94      8.55 o
   2   1  11      200.83      208.31      7.42 o
   3   1  11      334.44      336.28     14.37 o
   4   1  11      325.36      339.18      8.33 o
   5   1  11      240.70      248.65     14.80 o
   6   1  11      225.97      246.53     15.45 o
   7   1  11       13.38        8.13      4.39 o
  -4   2  11        9.45       13.66      5.20 o
  -3   2  11        0.28        3.58      3.42 o
  -2   2  11      271.38      253.31     10.23 o
  -1   2  11      193.72      174.67     10.08 o
   0   2  11      358.63      373.30      9.64 o
   1   2  11      116.08      113.59      5.97 o
   2   2  11      123.51      140.13      4.90 o
   3   2  11      104.93      108.91      4.76 o
   4   2  11      235.60      240.42      9.14 o
   5   2  11        5.24        8.62      3.74 o
   6   2  11        0.22       -0.65      2.44 o
   7   2  11        2.61       -2.44      2.44 o
  -4   3  11        0.82        1.14      3.42 o
  -3   3  11       69.62       87.82      9.59 o
  -2   3  11      217.62      268.37     15.29 o
  -1   3  11      330.02      315.05     18.54 o
   0   3  11      176.32      177.01      7.82 o
   1   3  11     1166.74     1141.46     24.03 o
   2   3  11       76.81       86.49      5.95 o
   3   3  11       26.69       26.13      2.27 o
   4   3  11        5.86        2.45      2.28 o
   5   3  11       43.27       56.10      7.48 o
   6   3  11      112.12      104.08      9.92 o
   7   3  11        8.85        0.49      3.25 o
  -4   4  11       48.57       41.31      7.97 o
  -3   4  11       90.91       86.51      9.76 o
  -2   4  11      103.02      105.51      6.89 o
  -1   4  11        2.03        1.37      1.78 o
   0   4  11       22.24       28.23      3.68 o
   1   4  11       34.45       34.76      3.67 o
   2   4  11      130.32      132.12      4.96 o
   3   4  11      113.19      122.50      3.70 o
   4   4  11      116.70      114.10      4.15 o
   5   4  11      208.23      193.44      8.08 o
   6   4  11       83.84       92.21      9.27 o
   7   4  11        2.37       -0.65      3.09 o
  -3   5  11       27.01       24.07      6.34 o
  -2   5  11       11.99        6.11      3.50 o
  -1   5  11       35.56       31.89      5.77 o
   0   5  11       17.90       20.68      4.39 o
   1   5  11       74.32       78.73      5.27 o
   2   5  11       36.43       37.25      2.25 o
   3   5  11       24.46       27.94      2.30 o
   4   5  11       29.81       38.29      2.74 o
   5   5  11       58.51       61.92      5.69 o
   6   5  11        2.20        6.11      2.34 o
   7   5  11        0.46       -1.79      2.28 o
  -3   6  11       20.17       15.45      5.85 o
  -2   6  11       45.93       47.69     10.00 o
  -1   6  11      186.55      195.56     14.80 o
   0   6  11       61.63       72.97     11.06 o
   1   6  11       91.77      100.23      4.38 o
   2   6  11       31.67       33.50      2.24 o
   3   6  11       61.57       68.72      3.35 o
   4   6  11        7.96        9.82      2.45 o
   5   6  11       85.51       85.07      5.60 o
   6   6  11       34.57       27.47      3.94 o
   7   6  11       13.97       12.03      3.20 o
  -2   7  11       20.70       17.14      3.74 o
  -1   7  11        0.33       -0.75      1.83 o
   0   7  11       27.53       37.15      3.29 o
   1   7  11        6.25        4.04      1.58 o
   2   7  11        0.70        0.33      1.18 o
   3   7  11       31.41       31.97      2.52 o
   4   7  11      168.92      153.98      7.72 o
   5   7  11      111.13      118.53      9.03 o
   6   7  11       46.60       55.57      5.37 o
   7   7  11       35.70       42.51      4.88 o
  -1   8  11        0.94       -1.83      2.22 o
   0   8  11       13.77       20.62      2.90 o
   1   8  11        2.01        1.64      1.55 o
   2   8  11        9.58        7.67      1.71 o
   3   8  11       81.29       78.35      5.23 o
   4   8  11       65.78       52.77      4.66 o
   5   8  11       54.53       50.57      4.66 o
   6   8  11        0.12        0.89      1.98 o
   7   8  11        8.88        3.91      2.59 o
   0   9  11       33.11       43.14      4.84 o
   1   9  11        6.57        9.78      2.77 o
   2   9  11        0.34        0.17      1.36 o
   3   9  11      106.36      121.73      6.49 o
   4   9  11        8.81        6.34      3.74 o
   5   9  11        0.00        4.23      3.25 o
   6   9  11        6.86        5.69      3.90 o
   2  10  11       14.28       11.55      4.39 o
   3  10  11       30.80       35.45      6.50 o
   4  10  11       15.08        6.67      3.90 o
   5  10  11       44.59       60.01      8.13 o
  -2  -5  12        0.36       -1.87      1.87 o
  -1  -5  12       87.18       85.54      6.64 o
   0  -5  12       68.04       74.78      6.37 o
   1  -5  12      181.47      186.17     10.49 o
   2  -5  12       39.42       38.63      7.40 o
  -3  -4  12      210.80      204.51      9.70 o
  -2  -4  12      117.39      122.96      8.78 o
  -1  -4  12       44.93       43.11      3.49 o
   0  -4  12       28.90       25.51      7.16 o
   1  -4  12        4.30        4.36      2.75 o
   2  -4  12        5.27        7.42      2.92 o
   3  -4  12       33.06       45.99      5.58 o
  -4  -3  12        7.14        3.15      2.64 o
  -3  -3  12       30.01       40.01      4.93 o
  -2  -3  12       32.13       35.51      4.53 o
  -1  -3  12       12.80        6.82      2.50 o
   0  -3  12       45.25       41.12      3.32 o
   1  -3  12      365.93      360.74     18.29 o
   2  -3  12      104.52      115.53      7.24 o
   3  -3  12        1.82        1.46      2.30 o
   4  -3  12      125.52      121.31      9.11 o
  -4  -2  12        0.01        1.08      2.36 o
  -3  -2  12       22.16       21.17      3.85 o
  -2  -2  12       21.98       26.15      4.01 o
  -1  -2  12      132.93      151.33      7.82 o
   0  -2  12      229.16      239.72      7.23 o
   1  -2  12      166.91      165.79     11.46 o
   2  -2  12       37.79       36.96      4.60 o
   3  -2  12        8.58        5.15      3.09 o
   4  -2  12        9.22        1.63      2.53 o
   5  -2  12       30.99       22.93      6.34 o
  -4  -1  12       22.08       26.73      3.57 o
  -3  -1  12      119.03      116.65      7.64 o
  -2  -1  12      155.19      158.03      7.98 o
  -1  -1  12      224.04      218.66      9.35 o
   0  -1  12       93.59       80.87     11.87 o
   1  -1  12        2.51        1.76      1.35 o
   2  -1  12        7.42        6.22      2.34 o
   3  -1  12       10.75       13.48      3.90 o
   4  -1  12       76.14       84.00      6.39 o
   5  -1  12       72.90       74.81      9.27 o
  -4   0  12       41.48       36.28      5.06 o
  -3   0  12       85.36       68.87      5.81 o
  -2   0  12       80.45       81.32      6.02 o
  -1   0  12       87.98       83.00      5.86 o
   0   0  12        8.32        9.51      3.33 o
   1   0  12       86.95       89.58      6.14 o
   2   0  12      120.39      117.74      4.93 o
   3   0  12       26.81       25.27      3.79 o
   4   0  12       66.02       65.57      5.51 o
   5   0  12      151.49      167.83     12.85 o
   6   0  12      258.84      257.76     16.75 o
  -4   1  12        0.10       -0.31      2.24 o
  -3   1  12       39.34       33.30      4.75 o
  -2   1  12        2.66        0.68      1.83 o
  -1   1  12      184.86      167.25      6.60 o
   0   1  12      462.45      455.95     13.91 o
   1   1  12      587.66      606.79     12.49 o
   2   1  12        3.76        9.94      4.57 o
   3   1  12      274.23      288.56      7.95 o
   4   1  12       52.40       58.31      6.26 o
   5   1  12       34.25       45.05      7.48 o
   6   1  12       99.81      110.26     11.22 o
  -4   2  12        7.57        5.53      4.39 o
  -3   2  12       47.31       45.03      5.32 o
  -2   2  12       47.56       42.82      4.93 o
  -1   2  12       42.05       39.71      4.53 o
   0   2  12      172.88      167.19      7.29 o
   1   2  12       34.61       36.20      4.02 o
   2   2  12        0.10       -0.36      1.08 o
   3   2  12        8.72        8.17      1.74 o
   4   2  12       10.54       11.24      2.24 o
   5   2  12       75.67       70.90      8.78 o
   6   2  12       43.87       34.64      6.99 o
  -3   3  12       39.38       46.32      6.34 o
  -2   3  12       58.08       54.08      5.37 o
  -1   3  12      116.63      119.25      6.89 o
   0   3  12        4.25        0.60      1.71 o
   1   3  12      476.69      457.31     13.67 o
   2   3  12        0.19       -1.07      1.07 o
   3   3  12        2.58        1.22      1.20 o
   4   3  12        0.49       -0.41      1.87 o
   5   3  12      113.89      105.54     10.25 o
   6   3  12       43.81       35.94      7.16 o
   7   3  12       50.81       57.08      8.94 o
  -3   4  12        0.72       -0.19      2.11 o
  -2   4  12        0.02       -0.33      1.95 o
  -1   4  12        1.30       -1.66      1.66 o
   0   4  12       61.21       55.73      4.94 o
   1   4  12      247.81      236.38     13.66 o
   2   4  12      473.63      480.07     14.06 o
   3   4  12       68.82       76.29      4.53 o
   4   4  12       69.57       74.65      4.45 o
   5   4  12        0.76        0.00      2.44 o
   6   4  12       46.14       51.55      7.97 o
   7   4  12        6.62        5.69      3.90 o
  -3   5  12        0.87       -0.70      2.24 o
  -2   5  12      107.75      104.47      7.35 o
  -1   5  12      169.63      168.06     16.26 o
   0   5  12       60.11       63.31      5.29 o
   1   5  12       43.02       41.37      4.30 o
   2   5  12       41.64       43.68      2.64 o
   3   5  12       18.16       23.64      2.91 o
   4   5  12       56.01       41.79      7.07 o
   5   5  12        0.38        1.22      2.07 o
   6   5  12       79.56       74.61      5.69 o
   7   5  12       18.40       14.47      5.37 o
  -2   6  12       94.04       87.47      7.00 o
  -1   6  12      181.63      186.38     15.12 o
   0   6  12       12.45       11.62      2.93 o
   1   6  12       43.71       32.36      4.08 o
   2   6  12        0.83       -1.19      1.29 o
   3   6  12       46.01       46.18      3.67 o
   4   6  12       17.27       20.11      3.20 o
   5   6  12        0.33        1.78      1.89 o
   6   6  12       62.52       60.96      5.35 o
   7   6  12       77.66       84.07      6.51 o
  -1   7  12       17.37       25.70      4.96 o
   0   7  12       61.18       58.18      5.35 o
   1   7  12       75.56       76.86      5.63 o
   2   7  12      141.68      157.09     11.06 o
   3   7  12      145.59      167.83      6.65 o
   4   7  12       74.40       72.03      5.23 o
   5   7  12       25.83       25.56      5.94 o
   6   7  12       28.05       24.35      3.98 o
   0   8  12        0.58        0.24      2.11 o
   1   8  12       32.95       40.82      6.50 o
   2   8  12       41.99       48.14      6.83 o
   3   8  12        2.66        3.81      2.24 o
   4   8  12       40.95       46.98      4.58 o
   5   8  12        0.68        3.02      2.29 o
   6   8  12       21.51       20.64      4.15 o
   1   9  12        5.24        5.37      3.74 o
   2   9  12       34.74        0.65      2.60 o
   3   9  12        0.54       -1.63      2.76 o
   4   9  12        6.81        1.95      3.09 o
   5   9  12        0.17        0.00      3.09 o
  -1  -4  13        1.06        0.84      2.29 o
   0  -4  13        1.65        4.24      2.75 o
   1  -4  13       19.32       23.29      4.40 o
  -2  -3  13       35.25       32.73      7.56 o
  -1  -3  13       78.16       69.69      6.23 o
   0  -3  13      124.61      137.80     17.81 o
   1  -3  13       41.85       51.36      5.52 o
   2  -3  13       77.03       89.60      7.07 o
   3  -3  13       45.12       38.38      5.32 o
  -3  -2  13      119.35      128.67      8.19 o
  -2  -2  13       89.40       88.00      8.29 o
  -1  -2  13       67.17       65.47      5.80 o
   0  -2  13       52.97       52.99      5.45 o
   1  -2  13        1.81        2.67      2.24 o
   2  -2  13        0.17       -1.27      2.68 o
   3  -2  13        2.62        1.95      2.53 o
   4  -2  13        4.60        4.38      3.05 o
  -3  -1  13      110.43      102.85      7.41 o
  -2  -1  13      175.16      164.05      8.60 o
  -1  -1  13        0.60       -0.66      1.83 o
   0  -1  13        6.65        3.62      2.60 o
   1  -1  13        7.65        7.29      2.59 o
   2  -1  13       86.29       81.13      8.05 o
   3  -1  13       37.63       30.67      7.32 o
   4  -1  13        1.21       -0.98      2.60 o
  -3   0  13        2.60        2.93      3.42 o
  -2   0  13       18.72       17.44      3.74 o
  -1   0  13        7.62        5.29      2.41 o
   0   0  13      106.36       93.07      6.50 o
   1   0  13       96.89       99.97      7.24 o
   2   0  13      175.70      177.84      8.67 o
   3   0  13       83.55       70.52     28.30 o
   4   0  13       10.38        6.02      3.90 o
   5   0  13       15.32       16.42      5.53 o
  -3   1  13       69.92       78.07      7.01 o
  -2   1  13      134.75      115.22      6.04 o
  -1   1  13       33.42       32.54      4.96 o
   0   1  13       45.64       45.37      4.71 o
   1   1  13       49.65       48.87      4.83 o
   2   1  13      179.87      198.72      8.96 o
   3   1  13        2.36        1.19      1.94 o
   4   1  13       12.91       14.15      5.20 o
   5   1  13       48.73       44.88      7.97 o
  -3   2  13       36.63       46.09      5.67 o
  -2   2  13       37.21       36.96      4.84 o
  -1   2  13       63.50       58.64      4.47 o
   0   2  13       30.57       27.14      4.02 o
   1   2  13      169.12      185.92      8.56 o
   2   2  13      717.96      710.07     22.93 o
   3   2  13        9.62       16.16      3.26 o
   4   2  13       41.28       45.70      7.64 o
   5   2  13       50.36       56.10      8.62 o
   6   2  13      147.94      140.83     12.85 o
  -3   3  13        1.96        4.48      2.70 o
  -2   3  13        0.38        0.08      2.30 o
  -1   3  13        0.68        0.83      1.89 o
   0   3  13       30.13       30.14      6.11 o
   1   3  13      135.16      135.61      7.18 o
   2   3  13      289.90      314.85     11.31 o
   3   3  13      199.35      209.46     13.82 o
   4   3  13       39.93       38.92      3.74 o
   5   3  13        0.76        0.98      2.93 o
   6   3  13        8.64        5.53      4.23 o
  -2   4  13      115.58      123.64     10.41 o
  -1   4  13       55.52       48.71      6.02 o
   0   4  13      108.52      109.87      7.07 o
   1   4  13      143.60      151.30      7.63 o
   2   4  13       29.15       38.18      4.18 o
   3   4  13        5.70       11.55      4.39 o
   4   4  13       43.85       47.47      4.01 o
   5   4  13       47.92       49.92      7.97 o
   6   4  13       26.85       26.83      6.50 o
  -2   5  13       61.79       50.74      5.94 o
  -1   5  13      121.01      131.02      8.05 o
   0   5  13       13.59        8.41      2.75 o
   1   5  13       10.81        8.82      3.50 o
   2   5  13       75.75       66.35      7.97 o
   3   5  13       23.77       17.89      5.20 o
   4   5  13        0.71       -0.46      1.56 o
   5   5  13       15.35       17.56      5.69 o
   6   5  13       58.12       53.50      8.29 o
  -1   6  13        5.19       -0.67      2.68 o
   0   6  13        0.79        0.76      2.36 o
   1   6  13       82.38       95.03      6.41 o
   2   6  13      126.56      133.19     10.73 o
   3   6  13       32.41       42.61      6.99 o
   4   6  13       35.98       43.42      7.16 o
   5   6  13       12.83       11.87      4.88 o
   6   6  13       27.82       27.65      6.50 o
   0   7  13       64.11       67.62      5.98 o
   1   7  13       83.91       96.60      9.59 o
   2   7  13       54.66       66.19      8.29 o
   3   7  13        0.80        4.07      3.25 o
   4   7  13       10.56        9.43      4.07 o
   5   7  13       15.83       11.55      4.88 o
   1   8  13        2.67        3.42      3.74 o
   2   8  13       29.29       19.35      5.53 o
   3   8  13        1.33        2.28      3.25 o
   4   8  13       38.00       40.82      6.83 o
   5   8  13        3.86        3.58      3.74 o
  -1  -2  14       17.72       15.07      3.61 o
   0  -2  14       14.52       12.31      6.42 o
   1  -2  14        5.91       11.35      3.47 o
   2  -2  14       36.10       35.20      5.21 o
  -2  -1  14       40.83       46.92      5.62 o
  -1  -1  14        6.31        6.70      2.87 o
   0  -1  14       34.28       25.04      4.20 o
   1  -1  14       41.90       51.72      5.55 o
   2  -1  14      249.12      251.22     13.33 o
   3  -1  14        7.27        6.15      3.03 o
  -2   0  14      166.95      147.63      8.39 o
  -1   0  14      195.89      180.63      9.25 o
   0   0  14       32.61       32.49      4.66 o
   1   0  14      109.98      115.21     11.71 o
   2   0  14       54.94       64.85      5.98 o
   3   0  14       72.76       88.47     10.25 o
   4   0  14       12.87       12.52      5.37 o
  -2   1  14       65.95       67.99      6.32 o
  -1   1  14       21.86       16.01      6.10 o
   0   1  14        3.97        1.10      1.91 o
   1   1  14       51.91       47.62      5.37 o
   2   1  14       83.35       81.82      6.37 o
   3   1  14       88.04       67.49      9.11 o
   4   1  14      108.55      111.23     11.38 o
  -2   2  14        2.98        1.77      1.84 o
  -1   2  14        4.32        4.14      2.50 o
   0   2  14       40.52       44.74      4.94 o
   1   2  14       33.91       40.03      4.75 o
   2   2  14       17.70        9.04      2.77 o
   3   2  14      206.45      215.96     14.64 o
   4   2  14       44.29       52.20      8.46 o
   5   2  14       33.34       33.01      7.32 o
  -1   3  14       16.25       14.85      2.90 o
   0   3  14       70.07       68.73      5.92 o
   1   3  14       55.96       55.92      5.30 o
   2   3  14        0.17        0.89      1.91 o
   3   3  14        0.06        1.46      2.76 o
   4   3  14        7.28        2.60      3.58 o
   5   3  14       36.47       24.72      6.83 o
  -1   4  14       10.14        7.23      3.12 o
   0   4  14       25.89       26.83      3.39 o
   1   4  14       16.72       11.55      6.18 o
   2   4  14       21.48       19.35      5.53 o
   3   4  14       16.17       13.01      4.72 o
   4   4  14       32.64       38.38      7.48 o
   5   4  14      127.63      123.27     12.03 o
   0   5  14        1.09       -1.84      2.03 o
   1   5  14       33.87       24.77      5.84 o
   2   5  14       13.59        2.28      3.09 o
   3   5  14      103.31      111.88     10.73 o
   4   5  14       53.28       52.85      8.29 o
   5   5  14       26.33       13.99      5.20 o
   0   6  14      151.88      171.90     10.65 o
   1   6  14       23.48       21.14      5.69 o
   2   6  14       22.57       17.40      5.69 o
   3   6  14       51.97       56.75      8.29 o
   4   6  14        0.31       -1.30      3.25 o
   5   6  14        0.43       -0.65      3.09 o
   2   7  14       14.49       16.59      5.37 o
   3   7  14       17.22       16.26      5.37 o
   4   7  14        2.30        3.25      3.74 o
   1   0  15       31.06       32.89      4.94 o
   2   0  15      131.00      132.17      8.42 o
   0   1  15       87.03       75.85      9.03 o
   1   1  15       34.61       38.38      5.16 o
   2   1  15       26.47       34.43      4.88 o
   3   1  15       30.40       40.00      8.13 o
   0   2  15       30.64       33.53     13.25 o
   1   2  15        9.10       11.47      3.26 o
   2   2  15       82.17       91.39     10.25 o
   3   2  15       12.65       14.80      5.37 o
   0   3  15        6.56        4.49      2.76 o
   1   3  15        2.07        2.44      2.41 o
   2   3  15       13.01       16.42      5.37 o
   3   3  15        2.88        4.72      4.39 o
   1   4  15       10.32        4.52      2.75 o
   2   4  15       37.41       30.57      6.83 o
   3   4  15       65.40       55.94      8.78 o
   2   5  15       63.10       61.63      8.94 o
   3   5  15       66.79       83.75     10.25 o
 
